# Supplementary material for: 2-(4-Methyl­phen­yl)quinoline-4-carb­oxy­lic acid
Source: Acta Crystallogr Sect E Struct Rep Online. 2012 Sep 8;68(Pt 10):o2892. doi: 10.1107/S160053681203797X (PMC3470244; doi:10.1107/S160053681203797X)
Supplement: Supplementary file 1 [file e-68-o2892-sup1.cif]

##############################################################################
#                                                                            #
# This CIF contains the data in a paper accepted for publication in          #
# Acta Crystallographica Section E. It conforms to the requirements of       #
# Notes for Authors for Acta Crystallographica Section E, and has been       #
# peer reviewed under the auspices of the IUCr Commission on Journals.       #
#                                                                            #
# Full details of the Crystallographic Information File format               #
# are given in the paper "The Crystallographic Information File (CIF):       #
# a New Standard Archive File for Crystallography" by S. R. Hall, F. H.      #
# Allen and I. D. Brown [Acta Cryst. (1991), A47, 655-685].                  #
#                                                                            #
# The current version of the core CIF dictionary is obtainable from          #
# ftp://ftp.iucr.org/pub/cif_core.dic.                                       #
#                                                                            #
# Software is freely available for graphical display of the structure(s)     #
# in this CIF. For information consult the CIF software page                 #
# http://www.iucr.org/resources/cif/software.                                #
#                                                                            #
# This file may be used for bona fide research purposes within the           #
# scientific community so long as proper attribution is given to the journal # 
# article from which it was obtained.                                        #
#                                                                            #
##############################################################################
data_global
_audit_creation_method
;
  Olex2 1.1
  (compiled 2011.02.15 svn.r1672, GUI svn.r3494)
;
_journal_date_recd_electronic     2012-08-27
_journal_date_accepted     2012-09-04
_journal_name_full     'Acta Crystallographica, Section E'
_journal_year     2012
_journal_volume     68
_journal_issue     10
_journal_page_first     o2892
_journal_page_last     o2892
_journal_paper_category     QO
_journal_paper_doi     10.1107/S160053681203797X
_journal_coeditor_code     GO2066
_publ_contact_author_name     'Raed A. Al-Qawasmeh'
_publ_contact_author_address
;
Department of Chemistry
The University of Jordan
Amman 11942
Jordan
;
_publ_section_title
;
2-(4-Methylphenyl)quinoline-4-carboxylic acid
;
loop_
    _publ_author_name
    _publ_author_footnote
    _publ_author_address
    'Al-Qawasmeh, Raed A.' ?
;
Department of Chemistry
The University of Jordan
Amman 11942
Jordan
;
    'A. Khanfar, Monther' .
;
Department of Chemistry
The University of Jordan
Amman 11942
Jordan
;
    'H. Abu Zarga, Musa' .
;
Department of Chemistry
The University of Jordan
Amman 11942
Jordan
;
    'A. AlDamen, Murad' .
;
Department of Chemistry
The University of Jordan
Amman 11942
Jordan
;
data_I
_publ_contact_author_email     'r.alqawasmeh@ju.edu.jo'
_publ_contact_author_fax     ?
_publ_contact_author_phone     ?
_chemical_name_systematic
;
2-(4-Methylphenyl)quinoline-4-carboxylic acid
;
_chemical_name_common     '2-<i>p</i>-tolylquinoline-4-carboxylic acid'
_chemical_formula_moiety     'C17 H13 N O2'
_chemical_formula_sum     'C17 H13 N O2'
_chemical_formula_iupac     'C17 H13 N O2'
_chemical_formula_weight     263.28
_symmetry_space_group_name_hall     '-P 2ybc'
_space_group_crystal_system     monoclinic
_space_group_name_H-M_alt     'P 21/c'
_space_group_name_Hall     '-P 2ybc'
loop_
    _space_group_symop_operation_xyz
    'x, y, z'
    '-x, y+1/2, -z+1/2'
    '-x, -y, -z'
    'x, -y-1/2, z-1/2'
_cell_length_a     4.1001(6)
_cell_length_b     15.3464(11)
_cell_length_c     20.3037(17)
_cell_angle_alpha     90.00
_cell_angle_beta     90.859(9)
_cell_angle_gamma     90.00
_cell_volume     1277.4(2)
_cell_formula_units_Z     4
_cell_measurement_reflns_used     1144
_cell_measurement_theta_min     3.0040
_cell_measurement_theta_max     28.9728
_cell_measurement_temperature     291(2)
_exptl_crystal_description     needle
_exptl_crystal_colour     'clear colourless'
_exptl_crystal_size_max     0.7004
_exptl_crystal_size_mid     0.0758
_exptl_crystal_size_min     0.0501
_exptl_crystal_density_diffrn     1.369
_exptl_crystal_density_meas     ?
_exptl_crystal_density_method     'not measured'
_exptl_crystal_F_000     552
_exptl_absorpt_coefficient_mu     0.090
_exptl_absorpt_correction_type     analytical
_exptl_absorpt_process_details
;
[CrysAlis PRO (Oxford Diffraction, 2009), based on expressions derived
from
Clark & Reid (1995)]
;
_exptl_absorpt_correction_T_min     0.992
_exptl_absorpt_correction_T_max     0.999
_diffrn_ambient_temperature     291(2)
_diffrn_radiation_type     'Mo K\a'
_diffrn_radiation_wavelength     0.71073
_diffrn_radiation_source     'Enhance (Mo) X-ray Source'
_diffrn_radiation_monochromator     'graphite'
_diffrn_measurement_device_type     'Oxford Diffraction Xcalibur Eos'
_diffrn_measurement_method     '\w scans'
_diffrn_detector_area_resol_mean     16.0534
_diffrn_reflns_number     4867
_diffrn_reflns_av_R_equivalents     0.0253
_diffrn_reflns_av_sigmaI/netI     0.0399
_diffrn_reflns_theta_min     3.29
_diffrn_reflns_theta_max     25.03
_diffrn_reflns_theta_full     25.03
_diffrn_measured_fraction_theta_max     0.995
_diffrn_measured_fraction_theta_full     0.995
_diffrn_reflns_limit_h_min     -4
_diffrn_reflns_limit_h_max     4
_diffrn_reflns_limit_k_min     -18
_diffrn_reflns_limit_k_max     12
_diffrn_reflns_limit_l_min     -24
_diffrn_reflns_limit_l_max     15
_diffrn_standards_number     ?
_diffrn_standards_interval_count     ?
_diffrn_standards_interval_time     ?
_diffrn_standards_decay_%     ?
_refine_special_details
;
Refinement of <i>F</i>^2^ against ALL reflections. The weighted <i>R</i>-factor
<i>wR</i> and goodness of fit <i>S</i> are based on <i>F</i>^2^, conventional
<i>R</i>-factors <i>R</i> are based on <i>F</i>, with <i>F</i> set to zero for
negative <i>F</i>^2^. The threshold expression of <i>F</i>^2^ >
\s(<i>F</i>^2^) is used only for calculating <i>R</i>-factors(gt) <i>etc</i>.
and is not relevant to the choice of reflections for refinement.
<i>R</i>-factors based on <i>F</i>^2^ are statistically about twice as large
as those based on <i>F</i>, and <i>R</i>- factors based on ALL data will be
even larger.
;
_reflns_number_total     2238
_reflns_number_gt     1747
_reflns_threshold_expression     I>2sigma(I)
_refine_ls_structure_factor_coef     Fsqd
_refine_ls_matrix_type     full
_refine_ls_R_factor_all     0.0669
_refine_ls_R_factor_gt     0.0490
_refine_ls_wR_factor_gt     0.1145
_refine_ls_wR_factor_ref     0.1261
_refine_ls_goodness_of_fit_ref     1.041
_refine_ls_restrained_S_all     1.041
_refine_ls_number_reflns     2238
_refine_ls_number_parameters     186
_refine_ls_number_restraints     0
_refine_ls_hydrogen_treatment     mixed
_refine_ls_weighting_scheme     calc
_refine_ls_weighting_details
         'calc w=1/[\s^2^(Fo^2^)+(0.0574P)^2^+0.2130P] where P=(Fo^2^+2Fc^2^)/3'
_atom_sites_solution_hydrogens     geom
_atom_sites_solution_primary     direct
_atom_sites_solution_secondary     difmap
_refine_ls_shift/su_max     0.001
_refine_ls_shift/su_mean     0.000
_refine_diff_density_max     0.201
_refine_diff_density_min     -0.240
_refine_ls_extinction_method     none
_refine_ls_extinction_coef     ?
loop_
    _atom_type_symbol
    _atom_type_description
    _atom_type_scat_dispersion_real
    _atom_type_scat_dispersion_imag
    _atom_type_scat_source
    'C' 'C' 0.0033 0.0016
                         'International Tables Vol C Tables 4.2.6.8 and 6.1.1.4'
    'H' 'H' 0.0000 0.0000
                         'International Tables Vol C Tables 4.2.6.8 and 6.1.1.4'
    'N' 'N' 0.0061 0.0033
                         'International Tables Vol C Tables 4.2.6.8 and 6.1.1.4'
    'O' 'O' 0.0106 0.0060
                         'International Tables Vol C Tables 4.2.6.8 and 6.1.1.4'
_computing_data_collection     'CrysAlis PRO (Oxford Diffraction, 2009)'
_computing_cell_refinement     'CrysAlis PRO (Oxford Diffraction, 2009)'
_computing_data_reduction     'CrysAlis PRO (Oxford Diffraction, 2009)'
_computing_structure_solution     'SHELXS97 (Sheldrick, 2008)'
_computing_structure_refinement     'SHELXL97 (Sheldrick, 2008)'
_computing_molecular_graphics
;
OLEX2 (Dolomanov <i>et al.</i>, 2009)
;
_computing_publication_material
;
OLEX2 (Dolomanov <i>et al.</i>, 2009)
;
loop_
    _atom_site_type_symbol
    _atom_site_label
    _atom_site_fract_x
    _atom_site_fract_y
    _atom_site_fract_z
    _atom_site_U_iso_or_equiv
    _atom_site_adp_type
    _atom_site_calc_flag
    _atom_site_refinement_flags
    _atom_site_occupancy
    _atom_site_symmetry_multiplicity
    _atom_site_disorder_assembly
    _atom_site_disorder_group
    O O1 0.5305(4) 0.25205(9) 0.25810(7) 0.0455(4) Uani d . 1 1 . .
    O O2 0.7609(5) 0.28629(9) 0.16337(8) 0.0636(6) Uani d . 1 1 . .
    N N1 0.3552(4) 0.57466(9) 0.24364(7) 0.0347(4) Uani d . 1 1 . .
    C C1 -0.0757(5) 0.69209(12) 0.02784(10) 0.0371(5) Uani d . 1 1 . .
    C C2 -0.1462(5) 0.71004(12) 0.09272(10) 0.0385(5) Uani d . 1 1 . .
    H H2 -0.2786 0.7574 0.1024 0.046 Uiso calc R 1 1 . .
    C C3 -0.0247(5) 0.65926(12) 0.14342(9) 0.0350(5) Uani d . 1 1 . .
    H H3 -0.0740 0.6734 0.1867 0.042 Uiso calc R 1 1 . .
    C C4 0.1703(5) 0.58721(11) 0.13094(9) 0.0316(5) Uani d . 1 1 . .
    C C5 0.2352(6) 0.56779(12) 0.06552(9) 0.0382(5) Uani d . 1 1 . .
    H H5 0.3618 0.5194 0.0556 0.046 Uiso calc R 1 1 . .
    C C6 0.1145(5) 0.61934(13) 0.01517(10) 0.0398(5) Uani d . 1 1 . .
    H H6 0.1615 0.6051 -0.0282 0.048 Uiso calc R 1 1 . .
    C C7 0.3111(5) 0.53556(11) 0.18595(9) 0.0315(5) Uani d . 1 1 . .
    C C8 0.3996(5) 0.44729(11) 0.17666(9) 0.0346(5) Uani d . 1 1 . .
    H H8 0.3658 0.4214 0.1357 0.041 Uiso calc R 1 1 . .
    C C9 0.5335(5) 0.39967(11) 0.22678(9) 0.0331(5) Uani d . 1 1 . .
    C C10 0.5825(5) 0.43954(11) 0.28941(9) 0.0346(5) Uani d . 1 1 . .
    C C11 0.4852(6) 0.52799(12) 0.29539(9) 0.0365(5) Uani d . 1 1 . .
    C C12 0.5238(7) 0.57039(13) 0.35660(10) 0.0529(7) Uani d . 1 1 . .
    H H12 0.4589 0.6281 0.3612 0.064 Uiso calc R 1 1 . .
    C C13 0.6553(8) 0.52727(14) 0.40883(11) 0.0630(8) Uani d . 1 1 . .
    H H13 0.6767 0.5555 0.4492 0.076 Uiso calc R 1 1 . .
    C C14 0.7593(7) 0.44087(14) 0.40289(11) 0.0585(7) Uani d . 1 1 . .
    H H14 0.8527 0.4126 0.4390 0.070 Uiso calc R 1 1 . .
    C C15 0.7249(6) 0.39806(13) 0.34481(10) 0.0456(6) Uani d . 1 1 . .
    H H15 0.7960 0.3407 0.3414 0.055 Uiso calc R 1 1 . .
    C C16 0.6231(5) 0.30697(12) 0.21252(10) 0.0360(5) Uani d . 1 1 . .
    C C17 -0.2037(7) 0.74933(14) -0.02685(11) 0.0532(6) Uani d . 1 1 . .
    H H17A -0.2977 0.7137 -0.0610 0.064 Uiso calc R 1 1 . .
    H H17B -0.0278 0.7830 -0.0444 0.064 Uiso calc R 1 1 . .
    H H17C -0.3670 0.7878 -0.0100 0.064 Uiso calc R 1 1 . .
    H H1 0.582(7) 0.1965(19) 0.2521(12) 0.072(8) Uiso d . 1 1 . .
loop_
    _atom_site_aniso_label
    _atom_site_aniso_U_11
    _atom_site_aniso_U_22
    _atom_site_aniso_U_33
    _atom_site_aniso_U_12
    _atom_site_aniso_U_13
    _atom_site_aniso_U_23
    O1 0.0703(12) 0.0208(7) 0.0457(9) 0.0014(7) 0.0106(8) 0.0032(6)
    O2 0.1040(16) 0.0342(8) 0.0534(10) 0.0071(9) 0.0301(10) -0.0010(7)
    N1 0.0480(11) 0.0239(8) 0.0324(9) -0.0006(7) 0.0012(8) 0.0016(7)
    C1 0.0379(13) 0.0319(11) 0.0414(12) -0.0059(9) -0.0056(9) 0.0034(9)
    C2 0.0379(13) 0.0281(10) 0.0493(13) 0.0039(9) -0.0034(10) 0.0002(9)
    C3 0.0385(13) 0.0307(10) 0.0360(11) -0.0017(9) 0.0016(9) -0.0031(8)
    C4 0.0364(12) 0.0229(9) 0.0356(11) -0.0058(8) 0.0009(9) -0.0002(8)
    C5 0.0476(14) 0.0283(10) 0.0388(12) 0.0018(9) 0.0017(10) -0.0030(8)
    C6 0.0489(14) 0.0389(11) 0.0315(11) -0.0006(10) 0.0002(9) 0.0002(9)
    C7 0.0371(12) 0.0237(9) 0.0338(11) -0.0038(8) 0.0043(9) 0.0013(8)
    C8 0.0467(13) 0.0237(10) 0.0332(11) -0.0016(9) 0.0003(9) -0.0018(8)
    C9 0.0396(13) 0.0227(9) 0.0369(11) -0.0029(8) 0.0030(9) 0.0010(8)
    C10 0.0440(13) 0.0225(9) 0.0371(11) -0.0047(9) 0.0003(9) 0.0021(8)
    C11 0.0520(14) 0.0238(10) 0.0338(11) -0.0029(9) -0.0004(9) 0.0029(8)
    C12 0.090(2) 0.0286(11) 0.0396(13) 0.0023(12) -0.0062(12) -0.0028(9)
    C13 0.110(2) 0.0386(13) 0.0395(13) -0.0017(14) -0.0164(13) -0.0051(10)
    C14 0.092(2) 0.0380(12) 0.0446(14) 0.0000(13) -0.0220(13) 0.0045(10)
    C15 0.0641(16) 0.0280(10) 0.0444(13) 0.0025(10) -0.0095(11) 0.0026(9)
    C16 0.0462(14) 0.0246(10) 0.0373(11) -0.0013(9) 0.0015(10) 0.0011(8)
    C17 0.0620(17) 0.0482(13) 0.0490(13) 0.0059(12) -0.0083(12) 0.0107(10)
_geom_special_details
;
All e.s.d.'s (except the e.s.d. in the dihedral angle between two l.s. planes)
are estimated using the full covariance matrix. The cell e.s.d.'s are taken
into account individually in the estimation of e.s.d.'s in distances, angles
and torsion angles; correlations between e.s.d.'s in cell parameters are only
used when they are defined by crystal symmetry. An approximate (isotropic)
treatment of cell e.s.d.'s is used for estimating e.s.d.'s involving l.s.
planes.
;
loop_
    _geom_bond_atom_site_label_1
    _geom_bond_atom_site_label_2
    _geom_bond_site_symmetry_2
    _geom_bond_distance
    _geom_bond_publ_flag
    O1 C16 . 1.312(2) ?
    O1 H1 . 0.89(3) ?
    O2 C16 . 1.197(2) ?
    N1 C7 . 1.326(2) ?
    N1 C11 . 1.372(2) ?
    C1 C2 . 1.381(3) ?
    C1 C6 . 1.388(3) ?
    C1 C17 . 1.504(3) ?
    C2 C3 . 1.378(3) ?
    C2 H2 . 0.9300 ?
    C3 C4 . 1.390(3) ?
    C3 H3 . 0.9300 ?
    C4 C5 . 1.391(3) ?
    C4 C7 . 1.480(3) ?
    C5 C6 . 1.379(3) ?
    C5 H5 . 0.9300 ?
    C6 H6 . 0.9300 ?
    C7 C8 . 1.416(3) ?
    C8 C9 . 1.362(3) ?
    C8 H8 . 0.9300 ?
    C9 C10 . 1.423(3) ?
    C9 C16 . 1.499(3) ?
    C10 C15 . 1.411(3) ?
    C10 C11 . 1.421(3) ?
    C11 C12 . 1.410(3) ?
    C12 C13 . 1.355(3) ?
    C12 H12 . 0.9300 ?
    C13 C14 . 1.399(3) ?
    C13 H13 . 0.9300 ?
    C14 C15 . 1.355(3) ?
    C14 H14 . 0.9300 ?
    C15 H15 . 0.9300 ?
    C17 H17A . 0.9600 ?
    C17 H17B . 0.9600 ?
    C17 H17C . 0.9600 ?
loop_
    _geom_angle_atom_site_label_1
    _geom_angle_atom_site_label_2
    _geom_angle_atom_site_label_3
    _geom_angle_site_symmetry_1
    _geom_angle_site_symmetry_3
    _geom_angle
    _geom_angle_publ_flag
    C16 O1 H1 . . 116.7(16) ?
    C7 N1 C11 . . 119.10(15) ?
    C2 C1 C6 . . 117.62(18) ?
    C2 C1 C17 . . 120.81(19) ?
    C6 C1 C17 . . 121.57(19) ?
    C3 C2 C1 . . 121.42(18) ?
    C3 C2 H2 . . 119.3 ?
    C1 C2 H2 . . 119.3 ?
    C2 C3 C4 . . 121.07(18) ?
    C2 C3 H3 . . 119.5 ?
    C4 C3 H3 . . 119.5 ?
    C3 C4 C5 . . 117.60(18) ?
    C3 C4 C7 . . 120.50(16) ?
    C5 C4 C7 . . 121.87(17) ?
    C6 C5 C4 . . 120.90(19) ?
    C6 C5 H5 . . 119.6 ?
    C4 C5 H5 . . 119.6 ?
    C5 C6 C1 . . 121.37(18) ?
    C5 C6 H6 . . 119.3 ?
    C1 C6 H6 . . 119.3 ?
    N1 C7 C8 . . 121.25(18) ?
    N1 C7 C4 . . 118.09(16) ?
    C8 C7 C4 . . 120.65(17) ?
    C9 C8 C7 . . 121.01(18) ?
    C9 C8 H8 . . 119.5 ?
    C7 C8 H8 . . 119.5 ?
    C8 C9 C10 . . 119.15(16) ?
    C8 C9 C16 . . 117.55(17) ?
    C10 C9 C16 . . 123.30(18) ?
    C15 C10 C11 . . 118.45(17) ?
    C15 C10 C9 . . 124.72(17) ?
    C11 C10 C9 . . 116.82(17) ?
    N1 C11 C12 . . 118.12(17) ?
    N1 C11 C10 . . 122.65(17) ?
    C12 C11 C10 . . 119.23(18) ?
    C13 C12 C11 . . 120.2(2) ?
    C13 C12 H12 . . 119.9 ?
    C11 C12 H12 . . 119.9 ?
    C12 C13 C14 . . 120.9(2) ?
    C12 C13 H13 . . 119.5 ?
    C14 C13 H13 . . 119.5 ?
    C15 C14 C13 . . 120.5(2) ?
    C15 C14 H14 . . 119.8 ?
    C13 C14 H14 . . 119.8 ?
    C14 C15 C10 . . 120.7(2) ?
    C14 C15 H15 . . 119.6 ?
    C10 C15 H15 . . 119.6 ?
    O2 C16 O1 . . 124.26(18) ?
    O2 C16 C9 . . 122.20(17) ?
    O1 C16 C9 . . 113.53(17) ?
    C1 C17 H17A . . 109.5 ?
    C1 C17 H17B . . 109.5 ?
    H17A C17 H17B . . 109.5 ?
    C1 C17 H17C . . 109.5 ?
    H17A C17 H17C . . 109.5 ?
    H17B C17 H17C . . 109.5 ?
loop_
    _geom_torsion_atom_site_label_1
    _geom_torsion_atom_site_label_2
    _geom_torsion_atom_site_label_3
    _geom_torsion_atom_site_label_4
    _geom_torsion_site_symmetry_1
    _geom_torsion_site_symmetry_2
    _geom_torsion_site_symmetry_3
    _geom_torsion_site_symmetry_4
    _geom_torsion
    _geom_torsion_publ_flag
    C6 C1 C2 C3 . . . . 1.9(3) ?
    C17 C1 C2 C3 . . . . -178.5(2) ?
    C1 C2 C3 C4 . . . . -0.9(3) ?
    C2 C3 C4 C5 . . . . -0.6(3) ?
    C2 C3 C4 C7 . . . . 177.28(18) ?
    C3 C4 C5 C6 . . . . 1.1(3) ?
    C7 C4 C5 C6 . . . . -176.78(19) ?
    C4 C5 C6 C1 . . . . -0.1(3) ?
    C2 C1 C6 C5 . . . . -1.4(3) ?
    C17 C1 C6 C5 . . . . 179.0(2) ?
    C11 N1 C7 C8 . . . . -0.9(3) ?
    C11 N1 C7 C4 . . . . 179.92(17) ?
    C3 C4 C7 N1 . . . . -25.0(3) ?
    C5 C4 C7 N1 . . . . 152.79(19) ?
    C3 C4 C7 C8 . . . . 155.78(19) ?
    C5 C4 C7 C8 . . . . -26.4(3) ?
    N1 C7 C8 C9 . . . . -0.1(3) ?
    C4 C7 C8 C9 . . . . 179.09(18) ?
    C7 C8 C9 C10 . . . . 0.4(3) ?
    C7 C8 C9 C16 . . . . -179.40(18) ?
    C8 C9 C10 C15 . . . . -178.6(2) ?
    C16 C9 C10 C15 . . . . 1.2(3) ?
    C8 C9 C10 C11 . . . . 0.2(3) ?
    C16 C9 C10 C11 . . . . -179.99(19) ?
    C7 N1 C11 C12 . . . . -178.7(2) ?
    C7 N1 C11 C10 . . . . 1.6(3) ?
    C15 C10 C11 N1 . . . . 177.7(2) ?
    C9 C10 C11 N1 . . . . -1.2(3) ?
    C15 C10 C11 C12 . . . . -2.0(3) ?
    C9 C10 C11 C12 . . . . 179.1(2) ?
    N1 C11 C12 C13 . . . . -179.1(2) ?
    C10 C11 C12 C13 . . . . 0.6(4) ?
    C11 C12 C13 C14 . . . . 1.0(4) ?
    C12 C13 C14 C15 . . . . -1.2(4) ?
    C13 C14 C15 C10 . . . . -0.3(4) ?
    C11 C10 C15 C14 . . . . 1.9(4) ?
    C9 C10 C15 C14 . . . . -179.3(2) ?
    C8 C9 C16 O2 . . . . 44.3(3) ?
    C10 C9 C16 O2 . . . . -135.5(2) ?
    C8 C9 C16 O1 . . . . -134.5(2) ?
    C10 C9 C16 O1 . . . . 45.7(3) ?
loop_
    _geom_hbond_atom_site_label_D
    _geom_hbond_atom_site_label_H
    _geom_hbond_atom_site_label_A
    _geom_hbond_site_symmetry_A
    _geom_hbond_distance_DH
    _geom_hbond_distance_HA
    _geom_hbond_distance_DA
    _geom_hbond_angle_DHA
    O1 H1 N1 2_645 0.89(3) 1.89(3) 2.763(2) 168(2)
    C3 H3 O1 2_555 0.93 2.51 3.233(2) 135
_iucr_refine_instructions_details
;
TITL I in P21/c #14
CELL 0.71073 4.100132 15.34638 20.303714 90 90.8593 90
ZERR 4 0.00058 0.001133 0.001664 0 0.0092 0
LATT 1
SYMM -X,0.5+Y,0.5-Z
SFAC C H N O
UNIT 68 52 4 8
MPLA C1 C2 C3 C4 C5 C6
MPLA N1 C7 C8 C9 C10 C11 C12 C13 C14 C15
MPLA O2 C16 O1
shel 99999 0.84
L.S. 16 0 0 511
PLAN  20
TEMP 17.85
REM reset to P21/c #14
BOND
fmap 2
HTAB
EQIV $1 -x+1, y-1/2, -z+1/2
HTAB O1 N1_$1
BOND $H
CONF
ACTA
REM <HKL>D:/AlDamen/exp_604/struct/olex2_exp_604/exp_604.hkl</HKL>
WGHT    0.057400    0.213000
REM <HKL>D:/AlDamen/exp_604/struct/olex2_exp_604/exp_604.hkl</HKL>
WGHT    0.057400    0.213000
FVAR       3.84619
O1    4    0.530520    0.252052    0.258099    11.00000    0.07027    0.02077 =
         0.04572    0.00321    0.01063    0.00137
O2    4    0.760939    0.286288    0.163369    11.00000    0.10401    0.03422 =
         0.05336   -0.00101    0.03005    0.00711
N1    3    0.355239    0.574656    0.243643    11.00000    0.04800    0.02387 =
         0.03239    0.00162    0.00118   -0.00061
C1    1   -0.075742    0.692089    0.027843    11.00000    0.03787    0.03187 =
         0.04143    0.00344   -0.00558   -0.00592
C2    1   -0.146241    0.710038    0.092720    11.00000    0.03790    0.02812 =
         0.04927    0.00017   -0.00342    0.00394
AFIX  43
H2    2   -0.278568    0.757409    0.102424    11.00000   -1.20000
AFIX   0
C3    1   -0.024717    0.659256    0.143418    11.00000    0.03849    0.03066 =
         0.03599   -0.00315    0.00158   -0.00173
AFIX  43
H3    2   -0.073984    0.673431    0.186678    11.00000   -1.20000
AFIX   0
C4    1    0.170270    0.587206    0.130941    11.00000    0.03640    0.02287 =
         0.03558   -0.00024    0.00093   -0.00576
C5    1    0.235220    0.567794    0.065516    11.00000    0.04757    0.02830 =
         0.03877   -0.00295    0.00172    0.00184
AFIX  43
H5    2    0.361801    0.519385    0.055603    11.00000   -1.20000
AFIX   0
C6    1    0.114493    0.619343    0.015169    11.00000    0.04891    0.03894 =
         0.03153    0.00019    0.00019   -0.00058
AFIX  43
H6    2    0.161477    0.605084   -0.028185    11.00000   -1.20000
AFIX   0
C7    1    0.311105    0.535556    0.185952    11.00000    0.03713    0.02370 =
         0.03381    0.00130    0.00431   -0.00383
C8    1    0.399615    0.447292    0.176660    11.00000    0.04673    0.02371 =
         0.03325   -0.00175    0.00034   -0.00160
AFIX  43
H8    2    0.365820    0.421440    0.135696    11.00000   -1.20000
AFIX   0
C9    1    0.533470    0.399666    0.226777    11.00000    0.03961    0.02274 =
         0.03695    0.00101    0.00298   -0.00291
C10   1    0.582544    0.439542    0.289408    11.00000    0.04401    0.02252 =
         0.03713    0.00207    0.00030   -0.00468
C11   1    0.485152    0.527993    0.295388    11.00000    0.05198    0.02379 =
         0.03380    0.00294   -0.00041   -0.00286
C12   1    0.523816    0.570388    0.356603    11.00000    0.09042    0.02857 =
         0.03959   -0.00279   -0.00617    0.00230
AFIX  43
H12   2    0.458888    0.628113    0.361152    11.00000   -1.20000
AFIX   0
C13   1    0.655310    0.527269    0.408831    11.00000    0.11025    0.03860 =
         0.03950   -0.00514   -0.01635   -0.00167
AFIX  43
H13   2    0.676710    0.555516    0.449189    11.00000   -1.20000
AFIX   0
C14   1    0.759299    0.440870    0.402887    11.00000    0.09223    0.03796 =
         0.04458    0.00449   -0.02198   -0.00001
AFIX  43
H14   2    0.852663    0.412600    0.439031    11.00000   -1.20000
AFIX   0
C15   1    0.724937    0.398057    0.344808    11.00000    0.06408    0.02795 =
         0.04439    0.00256   -0.00948    0.00250
AFIX  43
H15   2    0.795987    0.340702    0.341427    11.00000   -1.20000
AFIX   0
C16   1    0.623090    0.306965    0.212524    11.00000    0.04619    0.02456 =
         0.03734    0.00106    0.00153   -0.00126
C17   1   -0.203650    0.749332   -0.026845    11.00000    0.06204    0.04820 =
         0.04904    0.01066   -0.00826    0.00585
AFIX 137
H17A  2   -0.297739    0.713720   -0.061043    11.00000   -1.20000
H17B  2   -0.027844    0.782998   -0.044422    11.00000   -1.20000
H17C  2   -0.367008    0.787816   -0.009976    11.00000   -1.20000
AFIX   0
H1    2    0.581584    0.196483    0.252106    11.00000    0.07190
HKLF 4
REM  exp_604 in P21/c #14
REM R1 =  0.0490 for   1747 Fo > 4sig(Fo)  and  0.0669 for all   2238 data
REM    186 parameters refined using      0 restraints
END
WGHT      0.0573      0.2124
REM Highest difference peak  0.201,  deepest hole -0.240,  1-sigma level  0.042
Q1    1   0.8811  0.2967  0.2019  11.00000  0.05    0.20
Q2    1  -0.0668  0.7357 -0.0769  11.00000  0.05    0.19
Q3    1  -0.1467  0.8181 -0.0191  11.00000  0.05    0.19
Q4    1  -0.4925  0.7310 -0.0370  11.00000  0.05    0.16
Q5    1   0.4633  0.4816  0.3027  11.00000  0.05    0.16
Q6    1   0.2040  0.6280  0.2501  11.00000  0.05    0.15
Q7    1   0.5583  0.5191  0.0657  11.00000  0.05    0.13
Q8    1   0.2052  0.2816  0.2660  11.00000  0.05    0.13
Q9    1  -0.1769  0.6812  0.2006  11.00000  0.05    0.13
Q10   1  -0.2839  0.8060  0.1177  11.00000  0.05    0.13
Q11   1   0.9018  0.4371  0.2182  11.00000  0.05    0.12
Q12   1   0.8273  0.3403  0.1451  11.00000  0.05    0.12
Q13   1   0.0087  0.6020  0.1389  11.00000  0.05    0.12
Q14   1   0.5499  0.3601  0.2195  11.00000  0.05    0.12
Q15   1   0.9018  0.4333  0.3612  11.00000  0.05    0.11
Q16   1   0.2259  0.6264  0.3604  11.00000  0.05    0.11
Q17   1   0.0401  0.5395  0.2995  11.00000  0.05    0.11
Q18   1   0.4562  0.4978  0.1711  11.00000  0.05    0.11
Q19   1   0.6687  0.4117  0.4517  11.00000  0.05    0.11
Q20   1  -0.1549  0.8678  0.0167  11.00000  0.05    0.11
;
