# Supplementary material for: 2-(4-Methyl­phen­yl)quinoline-4-carb­oxy­lic acid
Source: Acta Crystallogr Sect E Struct Rep Online. 2012 Sep 8;68(Pt 10):o2892. doi: 10.1107/S160053681203797X (PMC3470244; doi:10.1107/S160053681203797X)
Supplement: Supplementary file 2 [file e-68-o2892-Isup2.hkl]

# 
# h,k,l, Fc-squared, Fo-squared, sigma(Fo-squared) and status flag 
# 
data_I
_shelx_title 
;
' exp_604 in P21/c #14'
; 
# _shelx_refln_list_code          4 
_shelx_F_calc_maximum      205.78 
_exptl_crystal_F_000       552.00 
_reflns_d_resolution_high  0.8400 
 
loop_ 
 _symmetry_equiv_pos_as_xyz 
 'x, y, z' 
 '-x, y+1/2, -z+1/2' 
 '-x, -y, -z' 
 'x, -y-1/2, z-1/2' 
 
_cell_length_a     4.1001 
_cell_length_b    15.3464 
_cell_length_c    20.3037 
_cell_angle_alpha  90.000 
_cell_angle_beta   90.859 
_cell_angle_gamma  90.000 
 
_shelx_F_squared_multiplier     1.000 
 
loop_ 
 _refln_index_h 
 _refln_index_k 
 _refln_index_l 
 _refln_F_squared_calc 
 _refln_F_squared_meas 
 _refln_F_squared_sigma 
 _refln_observed_status 
   1   0   0     6510.56     5948.02     55.83 o 
   2   0   0       19.42       16.32      4.31 o 
   3   0   0       93.81      139.73     14.73 o 
   4   0   0        0.52        5.37      4.24 o 
   1   1   0     2095.10     2028.05     22.85 o 
   2   1   0     1033.90     1153.77     32.29 o 
   3   1   0       15.63       21.11      4.26 o 
   4   1   0       30.34       25.14      5.59 o 
   1   2   0     5018.33     4974.91     56.18 o 
   2   2   0       45.67       47.33      4.71 o 
   3   2   0       72.07       85.09      8.22 o 
   4   2   0        1.04        0.64      2.88 o 
   1   3   0     8291.04     8122.72     46.86 o 
   2   3   0      634.56      631.12     32.44 o 
   3   3   0       25.53       14.71      4.56 o 
   4   3   0        5.11        3.41      5.08 o 
   0   4   0     1473.51     1297.64      9.45 o 
   1   4   0     1760.76     1729.69     13.40 o 
   2   4   0       30.85       15.50      3.49 o 
   3   4   0       10.09       22.91      5.79 o 
   4   4   0        1.16        2.25      3.22 o 
   1   5   0      564.88      594.08      8.49 o 
   2   5   0       79.09       84.29      5.05 o 
   3   5   0        8.76        7.15      3.80 o 
   4   5   0        7.37       12.51      5.58 o 
   0   6   0     9295.58     9286.75    115.06 o 
   1   6   0     2137.61     2185.03     28.73 o 
   2   6   0      248.73      225.24      8.08 o 
   3   6   0      341.08      356.15     21.06 o 
   4   6   0        1.70        3.55      3.69 o 
   1   7   0      111.16      119.87      3.65 o 
   2   7   0       99.96      106.56      4.72 o 
   3   7   0      201.67      186.15     15.05 o 
   4   7   0        0.00        9.03      4.76 o 
   0   8   0     2255.65     2370.96     43.08 o 
   1   8   0       60.97       53.81      3.00 o 
   2   8   0       62.93       68.33      4.37 o 
   3   8   0      114.47      115.29      8.54 o 
   4   8   0       35.48       44.46      8.99 o 
   1   9   0      776.67      825.60     14.57 o 
   2   9   0       99.31       97.88      3.50 o 
   3   9   0       62.46       52.21      5.89 o 
   4   9   0       30.30       24.64      4.77 o 
   0  10   0       38.35       55.11      3.63 o 
   1  10   0      365.32      371.01      8.73 o 
   2  10   0       67.30       71.12      3.34 o 
   3  10   0       24.50       18.04      5.45 o 
   4  10   0       34.89       26.91      5.34 o 
   1  11   0        1.36        2.03      0.93 o 
   2  11   0        0.06       -1.17      3.06 o 
   3  11   0        0.11        5.21      3.70 o 
   0  12   0        0.12        1.72      1.34 o 
   1  12   0       18.10       18.04      2.21 o 
   2  12   0       58.16       65.09      9.22 o 
   3  12   0        8.61        4.74      3.02 o 
   1  13   0       22.45       32.85      4.80 o 
   2  13   0        1.35        3.29      3.49 o 
   3  13   0       48.99       48.49      9.15 o 
   0  14   0       21.06       18.67      3.55 o 
   1  14   0       84.79       75.23      7.45 o 
   2  14   0       80.91       75.65     10.33 o 
   3  14   0        0.12        2.57      3.46 o 
   1  15   0        8.66       11.05      4.35 o 
   2  15   0        2.47       -0.66      1.96 o 
   0  16   0       18.80       24.35      6.23 o 
   1  16   0       46.99       47.75      8.68 o 
   2  16   0       13.00       10.42      5.26 o 
   1  17   0        0.15        0.35      2.41 o 
   0  18   0       63.71       63.06     10.97 o 
  -4   1   1        0.36        0.82      4.51 o 
  -3   1   1       20.91       29.67      4.84 o 
  -2   1   1       99.32       99.38      5.70 o 
  -1   1   1     2239.61     2126.08     13.75 o 
   1   1   1     1455.04     1371.37     19.37 o 
   2   1   1        5.67       11.50      4.81 o 
   3   1   1        0.00        1.41      2.30 o 
   4   1   1       46.22       42.43      7.24 o 
  -4   2   1       11.20       20.68      5.54 o 
  -3   2   1       31.78       29.53      6.29 o 
  -2   2   1        3.91        0.96      1.30 o 
  -1   2   1      464.89      435.26      6.15 o 
   1   2   1     2142.66     2164.60     23.83 o 
   2   2   1       78.81       67.27      5.60 o 
   3   2   1        1.24        0.93      4.46 o 
   4   2   1       17.39       24.58      5.81 o 
  -4   3   1       24.02       17.47      5.02 o 
  -3   3   1       49.52       56.08      8.59 o 
  -2   3   1      248.50      264.49      8.92 o 
  -1   3   1      249.30      247.51      4.57 o 
   0   3   1     5639.19     5105.97     34.30 o 
   1   3   1     4738.31     4815.69     35.64 o 
   2   3   1       10.21       12.54      2.62 o 
   3   3   1        1.12        0.30      2.17 o 
   4   3   1        0.07       -3.22      3.22 o 
  -4   4   1       12.71       14.70      4.27 o 
  -3   4   1        1.56        4.59      2.44 o 
  -2   4   1     1756.42     1850.18     43.87 o 
  -1   4   1     1901.71     1807.96     12.26 o 
   0   4   1      944.70      914.01      5.68 o 
   1   4   1       29.07       26.82      2.09 o 
   2   4   1        0.01        0.42      1.62 o 
   3   4   1       55.30       68.14      9.80 o 
   4   4   1        1.69       -2.45      2.45 o 
  -4   5   1        0.01        2.37      3.14 o 
  -3   5   1        3.72        2.56      2.60 o 
  -2   5   1       65.12       53.90      4.00 o 
  -1   5   1      595.62      590.75      8.23 o 
   0   5   1      444.53      448.68      4.44 o 
   1   5   1     1173.80     1246.40     14.06 o 
   2   5   1       50.23       78.76      8.44 o 
   3   5   1       52.46       47.50      8.19 o 
   4   5   1        0.07       -2.52      2.60 o 
  -4   6   1       10.64       14.19      5.16 o 
  -3   6   1       90.80      100.98     11.05 o 
  -2   6   1      627.94      644.70     14.63 o 
  -1   6   1       56.45       59.08      3.53 o 
   0   6   1       41.09       36.11      1.42 o 
   1   6   1       27.74       31.63      1.91 o 
   2   6   1      365.59      348.08     17.25 o 
   3   6   1      296.07      323.04     20.42 o 
   4   6   1       45.29       53.47     10.08 o 
  -4   7   1        1.17        5.91      4.37 o 
  -3   7   1       43.95       60.17      8.66 o 
  -2   7   1      272.10      239.44      6.76 o 
  -1   7   1        7.88        7.50      1.52 o 
   0   7   1      388.55      401.09      5.79 o 
   1   7   1      148.57      163.04      5.17 o 
   2   7   1      145.39      138.09      7.78 o 
   3   7   1       19.05       21.07      5.46 o 
   4   7   1       34.50       28.56      7.12 o 
  -4   8   1       44.92       55.61      9.54 o 
  -3   8   1       35.75       38.12      8.85 o 
  -2   8   1       76.18       81.71      6.52 o 
  -1   8   1      197.65      211.50      9.55 o 
   0   8   1     1322.90     1433.62     12.53 o 
   1   8   1      206.09      228.37      6.61 o 
   2   8   1        1.11        0.21      1.80 o 
   3   8   1       17.29       13.81      5.65 o 
   4   8   1      177.14      144.21     15.68 o 
  -4   9   1       18.76       14.97      4.03 o 
  -3   9   1       37.59       48.75      5.97 o 
  -2   9   1       22.19       28.66      4.52 o 
  -1   9   1      305.06      268.53     15.98 o 
   0   9   1      133.81      169.08      4.26 o 
   1   9   1      396.60      367.45      8.96 o 
   2   9   1      100.27       92.20      8.41 o 
   3   9   1      176.85      167.72     10.49 o 
   4   9   1       22.55       16.98      4.81 o 
  -4  10   1       47.13       50.79      6.75 o 
  -3  10   1       32.44       17.42      5.28 o 
  -2  10   1       37.82       41.35      5.42 o 
  -1  10   1      240.91      263.04     11.54 o 
   0  10   1       21.67       16.26      1.45 o 
   1  10   1        6.92       12.39      1.91 o 
   2  10   1        9.73        7.69      1.50 o 
   3  10   1       18.32       16.61      5.12 o 
   4  10   1       15.43        9.66      4.01 o 
  -3  11   1       22.96       21.55      5.98 o 
  -2  11   1      182.27      174.67     11.18 o 
  -1  11   1        7.72        5.16      2.37 o 
   0  11   1       11.44        9.99      1.39 o 
   1  11   1        8.32        8.30      1.84 o 
   2  11   1       31.39       17.80      5.14 o 
   3  11   1        0.76       -3.86      3.86 o 
  -3  12   1       35.56       31.63      7.14 o 
  -2  12   1       20.41       23.55      4.54 o 
  -1  12   1       10.94       10.32      2.79 o 
   0  12   1        1.52        1.17      0.79 o 
   1  12   1        0.05       -1.04      1.12 o 
   2  12   1       24.33       16.49      4.65 o 
   3  12   1        0.70        4.30      3.08 o 
  -3  13   1        0.76        8.48      4.03 o 
  -2  13   1       54.94       56.34      6.86 o 
  -1  13   1       26.22       16.74      3.64 o 
   0  13   1       12.27       11.00      2.33 o 
   1  13   1       57.71       52.41      7.73 o 
   2  13   1       11.35        8.45      4.45 o 
   3  13   1        0.33        1.43      3.74 o 
  -3  14   1        2.32        3.32      2.91 o 
  -2  14   1        8.56        5.67      3.51 o 
  -1  14   1      119.49       79.83      7.71 o 
   0  14   1      339.09      293.13     16.73 o 
   1  14   1        0.01        1.82      2.21 o 
   2  14   1        7.65        6.27      4.20 o 
   3  14   1       31.74       57.07     10.44 o 
  -2  15   1       20.20       20.61      5.95 o 
  -1  15   1        0.07       -0.36      3.27 o 
   0  15   1       38.32       39.50      4.33 o 
   1  15   1       20.61       21.96      5.64 o 
   2  15   1       18.09       13.72      4.92 o 
  -2  16   1       55.02       55.16      9.80 o 
  -1  16   1      197.27      190.04     12.77 o 
   0  16   1      264.43      229.63     13.20 o 
   1  16   1       30.79       34.18      7.39 o 
   2  16   1        6.49        5.88      4.22 o 
  -1  17   1       11.49       17.64      5.79 o 
   0  17   1       11.59       10.04      3.54 o 
   1  17   1        0.99       -1.06      3.12 o 
   0  18   1       21.59       24.01      4.98 o 
  -4   0   2       34.23       26.35      8.27 o 
  -3   0   2      218.77      247.53     19.26 o 
  -2   0   2     3832.70     3695.94     58.45 o 
  -1   0   2    42346.76    37557.73    293.28 o 
   1   0   2     5138.72     5067.47     97.55 o 
   2   0   2      109.99       93.27     10.05 o 
   3   0   2        9.30        5.17      3.85 o 
   4   0   2        2.43       -3.17      3.78 o 
  -4   1   2       10.77       10.04      3.60 o 
  -3   1   2       55.18       80.67      8.02 o 
  -2   1   2      338.53      290.21      8.14 o 
  -1   1   2    12124.63    11009.83     91.23 o 
   1   1   2      109.67      117.25      5.49 o 
   2   1   2      321.11      264.78     17.42 o 
   3   1   2       95.80       90.09      8.59 o 
   4   1   2        6.14       15.60      4.75 o 
  -4   2   2       12.43       13.75      3.95 o 
  -3   2   2        0.18       -3.45      3.45 o 
  -2   2   2      104.94      120.07      6.10 o 
  -1   2   2     8186.48     8100.44     43.48 o 
   0   2   2     1460.91     1269.93     16.02 o 
   1   2   2     9391.84     9170.51     48.00 o 
   2   2   2       35.40       28.07      5.48 o 
   3   2   2        3.13        0.65      3.72 o 
   4   2   2        7.81       15.19      4.54 o 
  -4   3   2       43.55       42.02     13.03 o 
  -3   3   2       22.37       20.30      5.04 o 
  -2   3   2     5565.61     5616.62     40.46 o 
  -1   3   2        7.69       12.76      1.09 o 
   0   3   2     2091.67     1944.86     16.26 o 
   1   3   2     3997.35     3894.95     27.26 o 
   2   3   2      191.83      176.89     12.89 o 
   3   3   2        2.48        0.09      3.16 o 
   4   3   2        2.67       -2.04      2.99 o 
  -4   4   2       13.64        8.50      4.60 o 
  -3   4   2      103.11       90.03      8.12 o 
  -2   4   2      812.31      746.81     14.40 o 
  -1   4   2        7.77       11.10      1.11 o 
   0   4   2      163.86      161.38      2.63 o 
   1   4   2      954.95      917.84     26.95 o 
   2   4   2        0.15        8.56      3.70 o 
   3   4   2        0.00        0.33      2.50 o 
   4   4   2        5.44        4.66      3.58 o 
  -4   5   2        7.31        1.58      2.42 o 
  -3   5   2        8.83       11.97      5.23 o 
  -2   5   2     1027.38     1069.19     23.08 o 
  -1   5   2     1286.87     1274.48     11.79 o 
   0   5   2      334.94      337.45      4.18 o 
   1   5   2      710.52      729.38     12.33 o 
   2   5   2      200.31      209.06     13.85 o 
   3   5   2      105.53      105.87     12.03 o 
   4   5   2        0.30       -5.33      5.33 o 
  -4   6   2        1.95        4.60      3.41 o 
  -3   6   2        0.80        1.05      4.33 o 
  -2   6   2      269.76      254.06      7.79 o 
  -1   6   2     5395.33     5673.24     50.18 o 
   0   6   2      836.88      890.35      7.38 o 
   1   6   2       31.31       25.54      2.93 o 
   2   6   2      722.20      725.98     25.55 o 
   3   6   2        7.16        7.27      4.31 o 
   4   6   2       29.95       34.95      6.78 o 
  -4   7   2      117.28      136.71     14.87 o 
  -3   7   2       90.06       96.30     10.52 o 
  -2   7   2       55.55       53.18      3.06 o 
  -1   7   2      467.60      529.22     15.42 o 
   0   7   2       92.06       89.92      3.04 o 
   1   7   2      206.06      205.49      7.21 o 
   2   7   2        1.21        2.29      1.44 o 
   3   7   2        9.06        8.45      4.12 o 
   4   7   2       15.81       21.05      6.36 o 
  -4   8   2       33.00       40.95      6.13 o 
  -3   8   2       97.14      104.17      6.92 o 
  -2   8   2        0.55        0.71      0.84 o 
  -1   8   2      207.95      236.72      7.35 o 
   0   8   2      245.41      255.04      5.39 o 
   1   8   2       10.82       11.51      1.87 o 
   2   8   2      318.63      302.32     17.02 o 
   3   8   2       34.71       44.47      7.96 o 
   4   8   2      195.04      194.67     18.65 o 
  -4   9   2        2.25        3.86      4.76 o 
  -3   9   2        5.09        8.69      3.01 o 
  -2   9   2       89.31       84.13      7.28 o 
  -1   9   2      188.85      197.31      9.51 o 
   0   9   2      164.72      205.59      5.14 o 
   1   9   2        6.17        8.39      1.73 o 
   2   9   2       54.51       56.36      4.06 o 
   3   9   2      399.29      382.90     35.04 o 
   4   9   2       23.96       20.41      4.99 o 
  -4  10   2        0.04       -1.66      3.44 o 
  -3  10   2        9.13        4.33      9.49 o 
  -2  10   2      472.86      451.93     17.39 o 
  -1  10   2      394.30      374.06     13.74 o 
   0  10   2      104.83      108.97      4.49 o 
   1  10   2      223.48      251.57      9.20 o 
   2  10   2       76.44       76.30      8.16 o 
   3  10   2       14.91       15.82      5.38 o 
   4  10   2       42.68       48.01      6.82 o 
  -3  11   2       35.89       32.78      7.82 o 
  -2  11   2        4.02        5.75      2.46 o 
  -1  11   2       23.97       23.22      4.16 o 
   0  11   2      237.43      240.73      6.99 o 
   1  11   2       31.02       36.78      3.81 o 
   2  11   2        0.12       -2.03      2.23 o 
   3  11   2        0.00        5.06      4.04 o 
  -3  12   2        0.11       -3.04      3.04 o 
  -2  12   2        0.18        2.34      3.60 o 
  -1  12   2      142.11      171.26     10.18 o 
   0  12   2       83.28       77.63      4.22 o 
   1  12   2       93.70      106.95      6.66 o 
   2  12   2      431.23      427.49     23.05 o 
   3  12   2       29.73       33.86      7.71 o 
  -3  13   2       13.87       11.03      4.45 o 
  -2  13   2       10.12       12.71      3.77 o 
  -1  13   2       48.15       43.32      5.55 o 
   0  13   2       15.54       18.38      2.83 o 
   1  13   2       36.15       39.57      4.21 o 
   2  13   2        4.24       10.91      4.83 o 
   3  13   2       20.90       29.95      7.38 o 
  -3  14   2        7.84       12.51      5.44 o 
  -2  14   2       16.94       17.41      4.38 o 
  -1  14   2      383.78      378.19     16.64 o 
   0  14   2       43.04       31.48      3.83 o 
   1  14   2        5.85        9.38      4.28 o 
   2  14   2       47.30       56.88      9.20 o 
   3  14   2       60.16       55.47     10.59 o 
  -2  15   2        9.74        7.52      6.94 o 
  -1  15   2       64.43       72.79      7.74 o 
   0  15   2        0.27       -0.79      1.30 o 
   1  15   2       13.04       18.75      5.45 o 
   2  15   2        0.21        3.28      3.59 o 
  -2  16   2       11.12       12.56      5.61 o 
  -1  16   2      185.88      210.36     18.42 o 
   0  16   2       24.50       22.58      4.33 o 
   1  16   2       72.64       80.64     10.95 o 
   2  16   2       36.51       37.72      7.93 o 
  -1  17   2        6.99       15.53      5.49 o 
   0  17   2       23.10       29.49      5.19 o 
   1  17   2       15.28       30.70      7.77 o 
   0  18   2       17.02       24.48      7.42 o 
  -4   1   3       22.40       17.59      6.67 o 
  -3   1   3      109.28      112.58     12.53 o 
  -2   1   3      445.80      483.00     10.47 o 
  -1   1   3     1075.31     1062.67     11.15 o 
   0   1   3      168.36      150.02      5.90 o 
   1   1   3      186.19      175.98      5.80 o 
   2   1   3       11.35        6.18      3.77 o 
   3   1   3      147.50      162.65     11.43 o 
   4   1   3      142.00      126.77     12.17 o 
  -4   2   3        0.51        4.39      8.27 o 
  -3   2   3      206.91      228.92     12.73 o 
  -2   2   3      240.46      233.87      7.10 o 
  -1   2   3      106.86      109.38      2.94 o 
   0   2   3     3323.73     3005.85     43.47 o 
   1   2   3      157.37      163.56      6.79 o 
   2   2   3      274.83      295.52     12.56 o 
   3   2   3       61.59       64.43      7.44 o 
   4   2   3        0.31        3.01      2.89 o 
  -4   3   3       30.76       18.97      4.94 o 
  -3   3   3        6.38       12.43      3.39 o 
  -2   3   3     1074.66     1069.40     18.12 o 
  -1   3   3      596.15      521.73      6.73 o 
   0   3   3      425.39      395.70      4.01 o 
   1   3   3        3.00        7.79      2.39 o 
   2   3   3      123.79      124.88     11.32 o 
   3   3   3       11.41       10.15      6.46 o 
   4   3   3       30.97       16.56      4.35 o 
  -4   4   3       58.31       55.83      9.89 o 
  -3   4   3      215.02      234.32     12.78 o 
  -2   4   3      166.51      185.46      7.07 o 
  -1   4   3     2281.85     2140.88     10.83 o 
   0   4   3      367.57      331.74      4.14 o 
   1   4   3      117.73      112.27      4.90 o 
   2   4   3       88.46       92.57      9.61 o 
   3   4   3       10.11       10.10      3.14 o 
   4   4   3       15.37       17.07      4.83 o 
  -4   5   3       21.72       14.56      4.94 o 
  -3   5   3      126.43      122.83     12.91 o 
  -2   5   3        1.38       -0.33      1.50 o 
  -1   5   3      128.92      151.84      4.49 o 
   0   5   3     1889.50     1715.16      9.63 o 
   1   5   3      285.98      281.27     22.54 o 
   2   5   3     1320.97     1330.54     35.63 o 
   3   5   3        8.20        9.29      4.21 o 
   4   5   3       19.71       27.30      7.95 o 
  -4   6   3       15.18       10.63      4.22 o 
  -3   6   3       24.79       25.78      4.30 o 
  -2   6   3       54.00       52.98      2.96 o 
  -1   6   3     1308.10     1316.26     15.22 o 
   0   6   3      277.88      289.18      4.30 o 
   1   6   3      627.15      626.31     57.21 o 
   2   6   3      148.18      156.43     12.31 o 
   3   6   3       31.27       26.03      6.45 o 
   4   6   3      266.38      284.92     18.11 o 
  -4   7   3        1.12        1.21      2.36 o 
  -3   7   3        2.96        7.77      2.18 o 
  -2   7   3       97.96      111.02      7.65 o 
  -1   7   3        8.81        9.32      1.51 o 
   0   7   3      274.48      254.29      5.16 o 
   1   7   3       80.51       78.32      4.47 o 
   2   7   3      335.30      328.22     12.38 o 
   3   7   3       43.45       32.99      6.88 o 
   4   7   3       77.81       79.69     10.03 o 
  -4   8   3       27.34       20.27      4.55 o 
  -3   8   3       84.66       83.63      6.11 o 
  -2   8   3      106.56       99.66      7.60 o 
  -1   8   3       41.36       44.92      3.22 o 
   0   8   3      214.84      217.73      5.09 o 
   1   8   3       70.64       81.33      4.87 o 
   2   8   3        1.36        2.71      2.09 o 
   3   8   3      536.84      511.45     26.23 o 
   4   8   3       40.80       39.44      8.77 o 
  -4   9   3        0.02        4.11      4.60 o 
  -3   9   3      122.36      142.16     10.89 o 
  -2   9   3       10.78       10.33      2.91 o 
  -1   9   3      130.59      145.24      6.00 o 
   0   9   3        4.14       11.55      1.82 o 
   1   9   3       41.66       41.24      3.68 o 
   2   9   3       49.20       46.44      4.01 o 
   3   9   3       52.55       57.63      6.76 o 
   4   9   3       13.70       14.28      6.52 o 
  -4  10   3       11.21        9.80      5.21 o 
  -3  10   3        6.24        7.04      2.89 o 
  -2  10   3      156.60      153.88     10.34 o 
  -1  10   3       49.87       51.57      5.17 o 
   0  10   3        1.00        2.82      1.07 o 
   1  10   3       14.69       19.98      5.61 o 
   2  10   3       16.96       15.53      2.50 o 
   3  10   3      124.58      128.21     13.63 o 
   4  10   3       60.35       62.25      7.94 o 
  -3  11   3       60.98       51.64     13.23 o 
  -2  11   3       41.00       46.71      5.81 o 
  -1  11   3       72.92       68.36      6.26 o 
   0  11   3       43.45       34.05      2.68 o 
   1  11   3       37.59       41.33      4.09 o 
   2  11   3       38.65       39.84      3.94 o 
   3  11   3       69.09       70.90     10.38 o 
  -3  12   3      154.83      152.05     12.19 o 
  -2  12   3       49.43       49.10      6.25 o 
  -1  12   3       21.57       22.15      3.90 o 
   0  12   3       36.86       42.02      3.14 o 
   1  12   3       29.47       24.17      3.39 o 
   2  12   3        2.72        1.83      3.12 o 
   3  12   3       31.63       24.83      6.55 o 
  -3  13   3        1.68        2.89      2.84 o 
  -2  13   3        4.66        6.82      2.64 o 
  -1  13   3      194.07      180.86     11.07 o 
   0  13   3       21.09       20.50      3.00 o 
   1  13   3      405.25      411.37     13.95 o 
   2  13   3       96.52       95.77     11.58 o 
   3  13   3       52.41       56.09      9.74 o 
  -3  14   3        0.00        1.58      4.01 o 
  -2  14   3        8.68        5.91      6.17 o 
  -1  14   3       62.91       48.22      6.20 o 
   0  14   3       12.19       11.11      2.50 o 
   1  14   3        0.55       17.67      5.12 o 
   2  14   3        0.01        5.42      4.24 o 
   3  14   3        8.38        4.60      4.01 o 
  -2  15   3        0.01        0.44      5.37 o 
  -1  15   3       23.34       34.80      7.28 o 
   0  15   3       53.20       47.20      4.75 o 
   1  15   3        4.60       10.51      4.55 o 
   2  15   3       83.25       67.06     10.32 o 
  -2  16   3       46.17       40.64      6.56 o 
  -1  16   3      230.06      231.77     14.38 o 
   0  16   3        4.44       11.25      3.18 o 
   1  16   3        3.93        9.25      4.56 o 
   2  16   3       40.67       27.34      6.88 o 
  -1  17   3       74.88       75.57      8.53 o 
   0  17   3      117.12      105.10      9.47 o 
   1  17   3        0.33        3.41      2.89 o 
   0  18   3        4.81        9.03      3.32 o 
  -4   0   4       70.41       95.82     14.36 o 
  -3   0   4      224.83      233.48     13.07 o 
  -2   0   4     1936.53     2108.98     44.54 o 
  -1   0   4      584.16      633.68     17.26 o 
   0   0   4      190.43      182.94      4.13 o 
   1   0   4     4468.28     4261.34     74.14 o 
   2   0   4      679.08      648.70     26.06 o 
   3   0   4       82.10       69.08     10.73 o 
   4   0   4        5.33        8.20      5.01 o 
  -4   1   4        4.63        4.98      2.73 o 
  -3   1   4      617.92      605.91     20.70 o 
  -2   1   4      241.54      251.86     10.81 o 
  -1   1   4        6.34        7.79      1.15 o 
   0   1   4     1681.53     1621.55      9.78 o 
   1   1   4       65.31       66.55      3.72 o 
   2   1   4      459.01      507.38     16.54 o 
   3   1   4      143.03      151.00     11.20 o 
   4   1   4       38.19       33.95      6.35 o 
  -4   2   4        3.78        6.56      3.10 o 
  -3   2   4       28.92       28.37      4.95 o 
  -2   2   4      251.49      265.69      7.49 o 
  -1   2   4        0.22        1.30      0.87 o 
   0   2   4     2151.62     1921.61     11.67 o 
   1   2   4     1471.60     1421.25     16.96 o 
   2   2   4      532.67      522.99     16.83 o 
   3   2   4       38.84       52.28      6.56 o 
   4   2   4        1.39        5.08      3.33 o 
  -4   3   4       13.62        6.32      3.57 o 
  -3   3   4      511.00      506.56     18.70 o 
  -2   3   4      774.25      761.35     12.17 o 
  -1   3   4      659.26      664.33      6.05 o 
   0   3   4       21.02       17.79      0.94 o 
   1   3   4        3.28        5.56      1.61 o 
   2   3   4        0.15        0.54      3.11 o 
   3   3   4        0.37       -2.96      2.96 o 
   4   3   4       76.47       72.79      9.38 o 
  -4   4   4       24.39       27.15      7.01 o 
  -3   4   4      146.98      125.53      9.40 o 
  -2   4   4       53.85       54.86      3.81 o 
  -1   4   4        6.61        5.95      0.58 o 
   0   4   4      479.84      423.66      6.95 o 
   1   4   4      670.01      686.46     14.54 o 
   2   4   4      155.01      125.16     11.22 o 
   3   4   4       20.66       19.57      4.38 o 
   4   4   4       66.43       73.21      9.26 o 
  -4   5   4       41.03       43.15      8.39 o 
  -3   5   4      289.35      255.21     16.60 o 
  -2   5   4      865.10      909.82     14.95 o 
  -1   5   4       59.54       64.34      2.68 o 
   0   5   4      168.40      153.63      3.19 o 
   1   5   4        0.27        0.95      1.48 o 
   2   5   4      626.15      645.71     25.48 o 
   3   5   4       26.37       26.67      6.71 o 
   4   5   4       14.47       19.68      5.10 o 
  -4   6   4        7.28        3.97      3.07 o 
  -3   6   4       42.45       50.07      5.80 o 
  -2   6   4     1086.36     1148.78     12.05 o 
  -1   6   4      178.16      204.08      5.79 o 
   0   6   4      417.45      405.47      5.63 o 
   1   6   4      350.26      387.40     12.93 o 
   2   6   4        0.02        3.21      2.57 o 
   3   6   4      206.75      212.99     17.60 o 
   4   6   4        1.98        5.62      3.07 o 
  -4   7   4        0.91        2.80      2.78 o 
  -3   7   4        0.03        1.08      1.53 o 
  -2   7   4       17.49       18.38      1.64 o 
  -1   7   4      210.96      205.88      9.61 o 
   0   7   4      284.40      289.44      5.65 o 
   1   7   4       31.38       27.30      2.76 o 
   2   7   4       20.34       15.20      4.45 o 
   3   7   4      169.05      174.04     15.77 o 
   4   7   4        3.08        1.21      4.31 o 
  -4   8   4       13.67       13.72      5.13 o 
  -3   8   4       27.91       37.22      4.12 o 
  -2   8   4        9.24        7.27      2.43 o 
  -1   8   4       11.10       12.75      2.40 o 
   0   8   4      649.13      654.69     10.00 o 
   1   8   4        4.92        6.35      1.67 o 
   2   8   4       15.82       12.73      3.60 o 
   3   8   4      914.00      929.50     36.16 o 
   4   8   4       47.55       50.10      8.03 o 
  -4   9   4        0.01       -2.42      3.70 o 
  -3   9   4       11.08       11.93      5.95 o 
  -2   9   4       11.09        5.13      6.23 o 
  -1   9   4       42.01       58.21      5.83 o 
   0   9   4     1104.18     1137.34     14.01 o 
   1   9   4        3.61        1.96      1.10 o 
   2   9   4      439.85      437.41     16.38 o 
   3   9   4        9.21       25.62     16.69 o 
   4   9   4        5.03        1.35      3.15 o 
  -4  10   4        3.87        5.78      3.80 o 
  -3  10   4      271.73      257.45     14.75 o 
  -2  10   4       97.27      100.44      8.21 o 
  -1  10   4       56.14       55.91      5.46 o 
   0  10   4       23.12       20.77      2.05 o 
   1  10   4       27.80       27.79      3.39 o 
   2  10   4      875.56      852.59     31.34 o 
   3  10   4        0.23       -0.50      2.28 o 
  -3  11   4       10.19       15.66      4.06 o 
  -2  11   4        1.35        7.40      3.03 o 
  -1  11   4        0.78        0.03      2.28 o 
   0  11   4      193.15      215.36      6.80 o 
   1  11   4        9.89       16.46      2.83 o 
   2  11   4      619.22      616.04     16.01 o 
   3  11   4      132.82      131.64     14.18 o 
  -3  12   4        0.08        0.80      2.10 o 
  -2  12   4        2.94        1.68      2.94 o 
  -1  12   4      164.66      163.55     10.10 o 
   0  12   4       62.59       58.28      3.70 o 
   1  12   4      321.08      313.61     12.03 o 
   2  12   4       27.88       24.51      5.77 o 
   3  12   4        0.91        3.69      2.97 o 
  -3  13   4        0.09        0.40      2.00 o 
  -2  13   4      414.03      371.60     17.28 o 
  -1  13   4        7.34        8.31      4.85 o 
   0  13   4      456.80      480.51     13.63 o 
   1  13   4      107.00      115.44      7.67 o 
   2  13   4       76.47       88.18     10.96 o 
   3  13   4        1.54        6.92      4.37 o 
  -3  14   4        7.77       12.38      4.13 o 
  -2  14   4       68.87       66.59      7.66 o 
  -1  14   4      108.34      114.91      9.44 o 
   0  14   4      340.36      340.38     12.07 o 
   1  14   4       12.64       21.94      5.50 o 
   2  14   4       62.58       70.15     10.08 o 
   3  14   4      428.89      418.59     27.13 o 
  -2  15   4        8.64       11.47      3.89 o 
  -1  15   4        0.12       -0.09      3.31 o 
   0  15   4        2.55        3.85      2.41 o 
   1  15   4        5.18        8.58      4.08 o 
   2  15   4        4.78        3.68      3.07 o 
  -2  16   4        8.18        3.89      2.65 o 
  -1  16   4      104.16      118.73     10.35 o 
   0  16   4      424.22      454.26     18.71 o 
   1  16   4        0.09        1.35      3.39 o 
   2  16   4       23.86       33.42      7.46 o 
  -1  17   4        3.68       -0.19      5.17 o 
   0  17   4       16.91       16.40      4.33 o 
   1  17   4       50.62       57.22      9.94 o 
   0  18   4      105.02      112.98     10.30 o 
  -4   1   5        0.63       -1.16      1.92 o 
  -3   1   5       10.99       15.79      2.95 o 
  -2   1   5      118.15      116.89      7.43 o 
  -1   1   5       46.00       43.72      2.41 o 
   0   1   5     2102.00     1950.37     14.52 o 
   1   1   5      235.04      218.38      5.94 o 
   2   1   5      112.76      135.02      8.71 o 
   3   1   5      407.17      427.66     18.82 o 
   4   1   5       75.41       75.20      9.60 o 
  -4   2   5       42.22       37.27      6.31 o 
  -3   2   5       63.42       54.23      5.01 o 
  -2   2   5     1087.30     1114.67     19.29 o 
  -1   2   5      123.02      104.54      2.95 o 
   0   2   5      284.80      265.18      3.78 o 
   1   2   5      313.27      308.31      9.57 o 
   2   2   5      526.99      588.63     50.63 o 
   3   2   5       59.49       54.83      6.92 o 
   4   2   5        2.42        8.49      3.56 o 
  -4   3   5        5.79       -2.38      3.85 o 
  -3   3   5      129.80      128.18      9.43 o 
  -2   3   5      237.60      242.12      6.86 o 
  -1   3   5      130.65      115.86      2.32 o 
   0   3   5       78.23       72.08      2.06 o 
   1   3   5      415.83      443.32     12.07 o 
   2   3   5      465.97      529.76     52.84 o 
   3   3   5        5.72        5.14      2.39 o 
   4   3   5        1.30       -0.87      3.55 o 
  -4   4   5      114.05      112.52     13.64 o 
  -3   4   5      642.74      620.21     20.40 o 
  -2   4   5      288.18      240.55      9.94 o 
  -1   4   5      193.04      194.61      4.35 o 
   0   4   5        1.83        3.59      0.80 o 
   1   4   5      872.15      884.54     23.72 o 
   2   4   5       25.70       35.36      6.38 o 
   3   4   5       61.50       58.67      7.24 o 
   4   4   5       92.77       92.07     10.46 o 
  -4   5   5       89.95       81.60     11.39 o 
  -3   5   5      107.13       94.93      8.03 o 
  -2   5   5       55.92       56.94      3.08 o 
  -1   5   5       52.17       60.42      2.03 o 
   0   5   5       29.69       33.84      2.45 o 
   2   5   5      394.70      471.20     22.19 o 
   3   5   5      248.56      272.93     22.65 o 
   4   5   5       30.58       32.87      6.48 o 
  -4   6   5        7.08        3.41      2.07 o 
  -3   6   5      121.63      115.77     11.73 o 
  -2   6   5        7.81       12.04      1.80 o 
  -1   6   5       35.45       37.13      2.12 o 
   0   6   5      936.46      961.49      9.73 o 
   1   6   5      214.70      196.96      7.30 o 
   2   6   5       22.55       32.57      6.08 o 
   3   6   5      214.21      223.45     18.29 o 
   4   6   5        6.38        6.26      4.68 o 
  -4   7   5       24.61       15.47      5.38 o 
  -3   7   5       34.80       35.21      3.85 o 
  -2   7   5       65.39       58.98      5.93 o 
  -1   7   5        8.44        6.67      1.32 o 
   0   7   5        7.36        7.94      1.21 o 
   1   7   5      500.34      488.86     15.86 o 
   2   7   5      191.19      209.18     14.90 o 
   3   7   5      307.92      292.50     20.94 o 
   4   7   5        6.20        7.18      3.54 o 
  -4   8   5       52.94       52.26      7.55 o 
  -3   8   5       24.71       27.21      4.04 o 
  -2   8   5       73.00       79.25      5.04 o 
  -1   8   5       34.74       34.40      2.71 o 
   0   8   5      309.98      274.64      6.63 o 
   1   8   5      609.63      574.04     18.45 o 
   2   8   5      192.15      214.13     14.44 o 
   3   8   5      432.85      442.71     25.27 o 
   4   8   5        6.09        5.06      3.19 o 
  -4   9   5       11.25        2.57      3.63 o 
  -3   9   5       36.63       41.98      5.96 o 
  -2   9   5        5.41        3.73      1.44 o 
  -1   9   5       55.21       50.04      3.37 o 
   0   9   5        4.26        3.25      0.95 o 
   1   9   5       88.10       80.67      6.67 o 
   2   9   5      127.36      126.74     11.67 o 
   3   9   5        0.55        2.03      4.22 o 
   4   9   5        0.47        5.05      9.55 o 
  -3  10   5       70.84       66.80      7.92 o 
  -2  10   5       20.45       17.67      3.70 o 
  -1  10   5       35.18       35.95      3.07 o 
   0  10   5       78.43       66.32      3.65 o 
   1  10   5      189.44      187.18      8.66 o 
   2  10   5      263.89      265.47     10.48 o 
   3  10   5       17.32       17.14      5.35 o 
  -3  11   5       12.31        9.78      9.80 o 
  -2  11   5        3.00        4.19      3.13 o 
  -1  11   5       27.71       37.63      4.84 o 
   0  11   5        2.77        4.02      1.22 o 
   1  11   5       16.57       17.63      3.04 o 
   2  11   5      548.92      562.15     17.64 o 
   3  11   5        2.38        2.43      2.52 o 
  -3  12   5       21.68       34.78      6.07 o 
  -2  12   5      294.70      258.45     13.98 o 
  -1  12   5       17.90       21.25      3.89 o 
   0  12   5        0.15        1.59      1.18 o 
   1  12   5       42.44       42.00      4.65 o 
   2  12   5       15.19       14.00      4.59 o 
   3  12   5       37.73       42.27      8.29 o 
  -3  13   5        0.68        1.47      2.47 o 
  -2  13   5       22.45       14.54      3.64 o 
  -1  13   5       64.95       79.33      7.62 o 
   0  13   5      364.69      377.52     12.20 o 
   1  13   5      124.45      131.54      8.43 o 
   2  13   5       91.55      103.38     11.83 o 
   3  13   5       66.49       70.69     10.91 o 
  -2  14   5        0.62        1.07      4.51 o 
  -1  14   5        3.38       -0.50      2.18 o 
   0  14   5      139.33      161.83      8.45 o 
   1  14   5      243.28      232.21     16.43 o 
   2  14   5       82.10       72.17     10.47 o 
  -2  15   5        0.92        1.38      1.96 o 
  -1  15   5       34.91       32.22      8.79 o 
   0  15   5        0.01        3.84      1.79 o 
   1  15   5        1.66        0.17      2.15 o 
   2  15   5       44.05       40.01      8.14 o 
  -2  16   5        9.65       19.66      4.75 o 
  -1  16   5        0.00       -0.62      5.16 o 
   0  16   5       21.23       20.25      6.19 o 
   1  16   5        0.06        6.43      4.12 o 
   2  16   5        8.47       10.56      4.82 o 
  -1  17   5       53.54       63.12     14.00 o 
   0  17   5       11.95        4.60      6.23 o 
   1  17   5        4.58       12.22      4.77 o 
  -4   0   6        7.45        8.91      5.12 o 
  -3   0   6        7.51        4.05      2.50 o 
  -2   0   6      154.63      161.74     12.59 o 
  -1   0   6     2943.70     2813.31     45.24 o 
   0   0   6       70.51       82.07      5.27 o 
   1   0   6      847.01      842.67     37.19 o 
   2   0   6        0.85        5.44      3.36 o 
   3   0   6       80.88       88.24     12.32 o 
   4   0   6        0.03        0.23      4.31 o 
  -4   1   6        2.99        2.09      3.12 o 
  -3   1   6      142.55      156.82      8.46 o 
  -2   1   6      113.86      126.86      7.76 o 
  -1   1   6      300.37      272.98      6.11 o 
   0   1   6      641.63      620.55      9.26 o 
   1   1   6       58.60       69.58      3.54 o 
   2   1   6      709.96      702.74     19.90 o 
   3   1   6       64.86       59.37      7.26 o 
   4   1   6        0.09        2.37      2.63 o 
  -4   2   6        4.97       -1.17      2.84 o 
  -3   2   6        0.15        1.89      1.61 o 
  -2   2   6       84.16       81.46      4.79 o 
  -1   2   6      837.95      808.71     10.23 o 
   0   2   6      147.20      155.31      2.75 o 
   1   2   6      544.91      557.82     13.81 o 
   2   2   6     1452.88     1546.03     53.65 o 
   3   2   6      235.96      237.33     14.16 o 
   4   2   6       82.83       81.64      9.89 o 
  -4   3   6       60.42       55.20      7.61 o 
  -3   3   6       50.95       45.27      4.54 o 
  -2   3   6      322.27      305.27      7.61 o 
  -1   3   6      224.03      218.65      3.93 o 
   0   3   6      242.97      227.82      4.02 o 
   1   3   6      701.40      797.46     25.61 o 
   2   3   6        0.11        0.80      1.55 o 
   3   3   6       48.50       40.16      6.06 o 
   4   3   6        0.09        2.30      3.22 o 
  -4   4   6       10.47        7.38      3.48 o 
  -3   4   6        0.05        2.88      2.63 o 
  -2   4   6      247.54      255.04      6.60 o 
  -1   4   6      348.48      321.93      5.64 o 
   0   4   6      849.38      895.15      9.94 o 
   1   4   6      568.67      656.67     21.09 o 
   2   4   6       72.72       70.58      6.74 o 
   3   4   6       65.90       68.18      7.80 o 
   4   4   6       31.21       30.26      6.43 o 
  -4   5   6       30.49       21.90      4.57 o 
  -3   5   6      242.32      236.89     12.16 o 
  -2   5   6        2.57        3.56      0.74 o 
  -1   5   6        0.00       -0.06      0.54 o 
   0   5   6      143.56      128.37      3.07 o 
   2   5   6      231.16      236.45     16.12 o 
   3   5   6       64.72       86.44     11.56 o 
   4   5   6       53.40       76.78      9.79 o 
  -4   6   6        9.20       12.23      6.30 o 
  -3   6   6        3.80        3.58      1.46 o 
  -2   6   6      418.08      432.88      7.69 o 
  -1   6   6      280.14      257.97      4.17 o 
   0   6   6      691.33      801.98     11.12 o 
   1   6   6        3.32        6.55      1.62 o 
   2   6   6       22.27       19.83      5.09 o 
   3   6   6       28.76       31.19      5.38 o 
   4   6   6        8.23       12.38      4.59 o 
  -4   7   6       10.15       16.04      4.98 o 
  -3   7   6        0.02        3.39      1.45 o 
  -2   7   6        5.68        6.06      2.21 o 
  -1   7   6      103.49       96.72      3.93 o 
   0   7   6      110.14      123.48      4.98 o 
   1   7   6       31.50       26.30      2.95 o 
   2   7   6      541.02      564.07     24.92 o 
   3   7   6       11.86       28.23      7.45 o 
   4   7   6        4.57        6.54      6.58 o 
  -4   8   6        0.17        0.15      2.02 o 
  -3   8   6       24.16       26.93      3.71 o 
  -2   8   6      142.54      145.21      6.52 o 
  -1   8   6      614.74      631.86     10.89 o 
   0   8   6        3.67        1.26      0.85 o 
   1   8   6      110.86      104.09      6.05 o 
   2   8   6     1060.82     1022.16     31.95 o 
   3   8   6        0.42        5.13      4.19 o 
   4   8   6       12.63       17.17      5.50 o 
  -4   9   6      111.12      116.78     11.33 o 
  -3   9   6        2.72        1.16      4.29 o 
  -2   9   6        9.13        5.93      2.12 o 
  -1   9   6      130.71      129.80      5.27 o 
   0   9   6        0.15        1.00      0.83 o 
   1   9   6       14.54       13.46      2.48 o 
   2   9   6      397.50      374.41     19.13 o 
   3   9   6       24.72       31.68      5.37 o 
   4   9   6        0.69        2.08      5.22 o 
  -3  10   6      104.14      106.50     10.81 o 
  -2  10   6        0.66       -1.40      3.62 o 
  -1  10   6      432.07      426.30     15.64 o 
   0  10   6       64.05       65.36      3.67 o 
   1  10   6      370.13      376.11     12.61 o 
   2  10   6      166.43      174.08      8.72 o 
   3  10   6       32.52       25.89      6.48 o 
  -3  11   6       35.55       31.01      8.95 o 
  -2  11   6       26.23       19.41      3.73 o 
  -1  11   6       75.64       75.31      6.73 o 
   0  11   6      103.12       98.54      4.75 o 
   1  11   6     3829.77     3854.78     42.00 o 
   2  11   6      167.95      178.00      9.33 o 
   3  11   6       23.71       24.33      6.97 o 
  -3  12   6        2.13       -2.09      2.09 o 
  -2  12   6        8.24        8.69      3.00 o 
  -1  12   6      131.97      138.51      9.62 o 
   0  12   6      279.16      272.91     10.07 o 
   1  12   6      306.21      287.76     12.00 o 
   2  12   6        2.18        3.68      1.98 o 
   3  12   6        8.85        7.31      4.22 o 
  -3  13   6       85.04       80.77     14.52 o 
  -2  13   6       26.29       29.82      5.20 o 
  -1  13   6        6.54        8.19      2.68 o 
   0  13   6      301.80      305.73     11.16 o 
   1  13   6       82.74       80.86      6.80 o 
   2  13   6      158.92      150.55     14.29 o 
   3  13   6        9.50        9.97      5.16 o 
  -2  14   6       74.77       64.72      8.39 o 
  -1  14   6       50.75       58.61      6.87 o 
   0  14   6       24.03       26.30      3.44 o 
   1  14   6      146.98      141.67     17.75 o 
   2  14   6      244.75      257.76     19.38 o 
  -2  15   6       28.67       31.56      5.87 o 
  -1  15   6      183.39      165.79     11.89 o 
   0  15   6       41.01       42.36      4.69 o 
   1  15   6       10.25        8.74      3.56 o 
   2  15   6       31.34       23.41      6.29 o 
  -2  16   6       27.96       22.19      5.87 o 
  -1  16   6       50.84       46.68      6.78 o 
   0  16   6       73.14       66.04      6.00 o 
   1  16   6        0.72        5.10      3.54 o 
   2  16   6       35.21       44.55      8.62 o 
  -1  17   6      138.62      141.68     11.98 o 
   0  17   6       80.26       96.65     12.59 o 
   1  17   6      125.99      178.34     16.86 o 
  -4   1   7       17.14       15.96      7.09 o 
  -3   1   7        6.10        5.44      1.97 o 
  -2   1   7        5.07        3.57      1.67 o 
  -1   1   7      957.05      907.05     10.34 o 
   0   1   7      155.35      156.28      3.81 o 
   1   1   7       10.66       15.33      2.10 o 
   2   1   7      309.33      358.96     14.52 o 
   3   1   7        8.16       10.42      3.34 o 
   4   1   7        8.23        8.21      3.71 o 
  -4   2   7       99.83       92.42      9.64 o 
  -3   2   7       32.52       29.54      3.84 o 
  -2   2   7       28.75       35.09      4.81 o 
  -1   2   7      328.82      308.58      5.17 o 
   0   2   7      114.87      119.24      2.40 o 
   1   2   7       95.68       89.61      5.75 o 
   2   2   7      764.46      820.66     21.88 o 
   3   2   7        0.25        0.89      2.31 o 
   4   2   7        1.91       -0.10      2.84 o 
  -4   3   7        0.98        0.77      2.17 o 
  -3   3   7       34.29       32.81      3.96 o 
  -2   3   7       52.31       46.21      3.01 o 
  -1   3   7       98.13       78.03      2.65 o 
   0   3   7      130.84      142.15      3.26 o 
   1   3   7     4488.74     4782.40    153.76 o 
   2   3   7       74.73       81.09      6.97 o 
   3   3   7       20.11       19.37      4.42 o 
   4   3   7       58.07       57.63      8.37 o 
  -4   4   7       83.02       76.91      8.65 o 
  -3   4   7      530.96      519.23     14.50 o 
  -2   4   7      191.49      158.54      4.60 o 
  -1   4   7      158.26      145.61      3.81 o 
   0   4   7        5.94        7.82      0.97 o 
   1   4   7       36.80       41.98      4.14 o 
   2   4   7      198.64      213.47     11.45 o 
   3   4   7       29.72       40.61     13.34 o 
   4   4   7       19.57       23.93      5.98 o 
  -4   5   7      145.90      113.77     16.78 o 
  -3   5   7        8.44        6.22      2.36 o 
  -2   5   7       17.66       22.33      1.70 o 
  -1   5   7      141.72      171.16      3.85 o 
   0   5   7      261.34      268.95      8.71 o 
   2   5   7      295.39      321.57     14.13 o 
   3   5   7       23.42       29.62      5.65 o 
   4   5   7      180.23      173.73     14.55 o 
  -4   6   7      111.10      108.58     17.07 o 
  -3   6   7       33.94       40.13      3.96 o 
  -2   6   7        1.57        0.19      0.50 o 
  -1   6   7       16.02       17.06      1.44 o 
   0   6   7      170.45      160.56      5.36 o 
   1   6   7       77.09       80.44      5.07 o 
   2   6   7        8.99       25.66      5.73 o 
   3   6   7        6.81        5.20      2.89 o 
   4   6   7        1.32       -3.44      3.44 o 
  -4   7   7       38.14       24.30      5.26 o 
  -3   7   7        5.95        5.49      1.74 o 
  -2   7   7       24.34       32.88      6.34 o 
  -1   7   7       74.52       96.05      2.83 o 
   0   7   7      348.58      353.70      8.59 o 
   1   7   7      165.03      160.68      7.36 o 
   2   7   7      113.09      142.53     12.96 o 
   3   7   7        3.11        5.16      2.98 o 
   4   7   7        1.53        5.56      3.56 o 
  -4   8   7        0.73        3.96      3.05 o 
  -3   8   7        0.54        0.75      1.86 o 
  -2   8   7       18.28       20.42      3.70 o 
  -1   8   7      260.88      236.69      4.86 o 
   0   8   7      481.95      506.25     11.17 o 
   1   8   7       49.33       46.15      4.21 o 
   2   8   7      603.44      559.28     24.23 o 
   3   8   7        1.27       -1.54      2.62 o 
   4   8   7        1.03        2.59      2.59 o 
  -4   9   7        2.16        9.98      3.84 o 
  -3   9   7       13.38        9.75      3.15 o 
  -2   9   7       18.86       16.72      3.64 o 
  -1   9   7       67.94       71.74      3.84 o 
   0   9   7       32.08       29.94      2.46 o 
   1   9   7      185.88      182.37      8.62 o 
   2   9   7      187.26      187.90      9.24 o 
   3   9   7      105.61       82.60     11.10 o 
  -3  10   7        7.75        9.59      3.61 o 
  -2  10   7        2.72        3.55      2.32 o 
  -1  10   7      264.22      254.96     11.10 o 
   0  10   7       13.22        9.46      1.47 o 
   1  10   7       12.60       16.57      3.00 o 
   2  10   7      103.12       99.05      6.83 o 
   3  10   7        7.77       12.26      5.15 o 
  -3  11   7       30.08       30.74      5.62 o 
  -2  11   7        4.89        8.94      5.12 o 
  -1  11   7        0.01        3.44      3.74 o 
   0  11   7      217.62      196.20      6.76 o 
   1  11   7     1004.05     1040.71     22.26 o 
   2  11   7       33.01       29.22      3.95 o 
   3  11   7        2.54        5.26      4.13 o 
  -3  12   7       43.26       37.26      7.34 o 
  -2  12   7       23.35       22.11      4.37 o 
  -1  12   7       21.78       19.11      4.18 o 
   0  12   7       97.92      104.02      6.36 o 
   1  12   7      177.42      185.59      9.82 o 
   2  12   7      424.91      444.24     18.25 o 
   3  12   7       16.19       14.71      5.25 o 
  -3  13   7       24.21       26.72      5.69 o 
  -2  13   7       43.97       33.61      6.60 o 
  -1  13   7       62.42       62.46      6.86 o 
   0  13   7        1.78        3.34      1.61 o 
   1  13   7      133.28      134.49      8.83 o 
   2  13   7       91.26      109.40     12.41 o 
   3  13   7       37.03       42.85      8.70 o 
  -2  14   7       27.62       32.20      5.61 o 
  -1  14   7       89.92      104.27      9.20 o 
   0  14   7       14.12       12.91      3.60 o 
   1  14   7      116.35      116.40     13.79 o 
   2  14   7       47.26       46.83      8.52 o 
  -2  15   7       17.81       16.39      4.42 o 
  -1  15   7        9.73       15.10      5.28 o 
   0  15   7       48.35       53.51      6.46 o 
   1  15   7       10.64       14.67      4.96 o 
   2  15   7       92.53       91.97     11.82 o 
  -1  16   7        1.12        3.38      2.47 o 
   0  16   7       45.59       54.05      6.69 o 
   1  16   7        2.18        4.23      2.74 o 
  -1  17   7        4.26        0.29      2.59 o 
   0  17   7        1.61        7.45      4.09 o 
   1  17   7       11.59       21.40      5.99 o 
  -4   0   8       75.24       85.86     25.23 o 
  -3   0   8       43.93       26.20      6.47 o 
  -2   0   8      557.08      519.71     23.11 o 
  -1   0   8       66.66       80.15      7.13 o 
   0   0   8      321.21      326.00     12.06 o 
   1   0   8        0.51        0.17      2.17 o 
   2   0   8      204.56      186.30     15.06 o 
   3   0   8       81.00       89.03     12.63 o 
   4   0   8       38.89       47.86     10.30 o 
  -4   1   8        6.20        9.73      2.53 o 
  -3   1   8       11.34       16.96      3.02 o 
  -2   1   8      466.78      496.43     16.81 o 
  -1   1   8      104.02      119.70      2.52 o 
   0   1   8      222.31      216.57      4.75 o 
   1   1   8      146.73      187.33      8.42 o 
   2   1   8      250.86      256.41     12.45 o 
   3   1   8      304.67      346.04     17.42 o 
   4   1   8        8.38       16.85      5.25 o 
  -4   2   8        2.01        8.51      4.05 o 
  -3   2   8        2.77       -1.07      1.84 o 
  -2   2   8       44.62       43.05      8.19 o 
  -1   2   8      113.47      112.19      2.54 o 
   0   2   8     1231.83     1284.27     12.89 o 
   1   2   8     1679.58     1809.29     43.36 o 
   2   2   8      150.14      147.56      9.53 o 
   3   2   8       11.74       19.44      8.64 o 
   4   2   8       69.44       83.05     10.08 o 
  -4   3   8       49.70       52.83      7.12 o 
  -3   3   8      305.46      307.41     11.41 o 
  -2   3   8      211.01      222.85      6.24 o 
  -1   3   8        5.84       10.03      1.02 o 
   0   3   8      941.80      920.79      7.98 o 
   1   3   8      619.01      640.64     38.04 o 
   2   3   8       31.10       32.92      8.89 o 
   3   3   8       29.19       31.45      5.56 o 
   4   3   8        8.12       10.67      3.95 o 
  -4   4   8        7.95       13.33      7.00 o 
  -3   4   8       12.14       10.71      2.36 o 
  -2   4   8      105.46      100.91      3.64 o 
  -1   4   8      390.16      366.92      6.06 o 
   0   4   8      859.59     1008.10     11.88 o 
   1   4   8       29.95       50.06      7.66 o 
   2   4   8       13.35       23.51      4.08 o 
   3   4   8        3.47       -0.35      2.11 o 
   4   4   8       13.89       25.77      7.52 o 
  -4   5   8        6.29        5.51      5.27 o 
  -3   5   8       72.73       73.80      4.82 o 
  -2   5   8       41.81       36.78      2.08 o 
  -1   5   8       31.70       39.85      1.90 o 
   0   5   8     3777.80     3881.65     20.35 o 
   1   5   8       29.63       17.71      4.49 o 
   2   5   8       36.23       38.65      6.81 o 
   3   5   8       84.30       97.48      9.60 o 
   4   5   8        1.86        1.04      3.10 o 
  -4   6   8        2.14       10.22      3.70 o 
  -3   6   8       48.95       56.02      5.33 o 
  -2   6   8      279.12      290.43      8.65 o 
  -1   6   8      322.09      359.04      6.58 o 
   0   6   8     1089.50     1064.09     26.23 o 
   1   6   8     1032.10     1081.85     18.93 o 
   2   6   8       32.43       37.61      5.23 o 
   3   6   8       53.66       71.10      8.26 o 
   4   6   8       17.42       16.82      5.14 o 
  -4   7   8        1.39        1.63      5.98 o 
  -3   7   8       73.23       65.74      7.07 o 
  -2   7   8       30.19       33.44      2.88 o 
  -1   7   8      283.97      290.71      6.97 o 
   0   7   8      133.55      132.24      8.80 o 
   1   7   8      197.73      220.55      8.87 o 
   2   7   8       50.68       46.79      7.67 o 
   3   7   8        0.40       -1.49      2.16 o 
   4   7   8        0.82        3.20      6.34 o 
  -4   8   8        7.01        3.94      3.57 o 
  -3   8   8       34.25       35.37      5.76 o 
  -2   8   8      136.51      127.66      8.50 o 
  -1   8   8       55.61       50.09      2.10 o 
   0   8   8      424.79      421.17     12.15 o 
   1   8   8      502.69      481.77     13.58 o 
   2   8   8       73.61       69.06      8.51 o 
   3   8   8        6.48        5.65      3.11 o 
   4   8   8        1.44       -1.64      4.02 o 
  -3   9   8        5.58        4.74      2.48 o 
  -2   9   8        4.00        7.28      2.51 o 
  -1   9   8       20.31       17.60      1.41 o 
   0   9   8        6.61        7.41      1.64 o 
   1   9   8      107.19       80.32      5.89 o 
   2   9   8        4.84        6.74      2.15 o 
   3   9   8        5.17        2.64      2.57 o 
  -3  10   8       19.54       21.23      4.48 o 
  -2  10   8      191.69      173.28     10.67 o 
  -1  10   8       71.36       84.55      6.97 o 
   0  10   8       23.37       31.14      2.96 o 
   1  10   8       94.77       88.64      8.54 o 
   2  10   8        1.81       -0.10      1.38 o 
   3  10   8        8.69        6.13      4.04 o 
  -3  11   8        0.03       -0.10      2.49 o 
  -2  11   8       23.46       20.73      7.53 o 
  -1  11   8      410.08      416.33     16.12 o 
   0  11   8     1096.96     1115.27     19.73 o 
   1  11   8      783.29      758.30     19.44 o 
   2  11   8      188.41      173.55      9.83 o 
   3  11   8       12.98       17.72      6.00 o 
  -3  12   8       42.90       38.92     11.11 o 
  -2  12   8       13.37       20.19      4.53 o 
  -1  12   8       98.53      113.85      8.79 o 
   0  12   8      822.20      812.07     21.48 o 
   1  12   8      288.29      282.76     12.35 o 
   2  12   8        5.12        8.13      2.82 o 
   3  12   8       47.51       35.88      8.63 o 
  -3  13   8        0.52       -1.77      2.67 o 
  -2  13   8        6.33       10.35      3.54 o 
  -1  13   8      163.71      171.99     15.58 o 
   0  13   8      924.08      899.34     23.86 o 
   1  13   8       32.83       31.27      4.46 o 
   2  13   8        4.38       -1.22      2.51 o 
   3  13   8       11.23        0.32      2.40 o 
  -2  14   8       11.03       12.99      3.71 o 
  -1  14   8      177.43      174.56     11.94 o 
   0  14   8        0.00        3.16      2.14 o 
   1  14   8       38.14       41.12      5.21 o 
   2  14   8       38.24       38.35      8.31 o 
  -2  15   8        4.66       14.04      5.71 o 
  -1  15   8       54.44       56.53      7.14 o 
   0  15   8        0.79        0.63      2.05 o 
   1  15   8       16.98       14.67      4.98 o 
   2  15   8        7.92       13.63      5.69 o 
  -1  16   8       52.03       40.98      6.54 o 
   0  16   8       20.22       26.99      8.71 o 
   1  16   8       22.27       26.91      6.49 o 
   0  17   8       16.67       31.26      7.15 o 
  -4   1   9       36.76       39.44      4.61 o 
  -3   1   9        0.09        3.20      2.12 o 
  -2   1   9       38.55       43.63      4.94 o 
  -1   1   9      456.74      427.22     24.07 o 
   0   1   9      258.34      277.72      5.73 o 
   1   1   9        1.41        4.06      2.02 o 
   2   1   9       15.01       19.77      3.83 o 
   3   1   9       56.11       60.59      7.41 o 
   4   1   9        3.14        2.43      3.27 o 
  -4   2   9       31.86       32.30      4.80 o 
  -3   2   9       43.30       41.94      4.43 o 
  -2   2   9      340.04      343.15     13.33 o 
  -1   2   9        0.51        2.90      0.90 o 
   0   2   9     1523.80     1642.84     14.40 o 
   1   2   9      163.98      188.16      8.61 o 
   2   2   9      102.75      116.82     11.05 o 
   3   2   9      103.58      102.18      9.65 o 
   4   2   9       21.41       23.74      5.90 o 
  -4   3   9       46.54       51.67     11.08 o 
  -3   3   9        4.12        5.01      1.74 o 
  -2   3   9        1.77        2.74      0.93 o 
  -1   3   9      247.81      255.13      5.62 o 
   0   3   9     1148.85     1275.80     15.26 o 
   1   3   9      292.19      372.79     20.41 o 
   2   3   9        7.53       11.28      3.08 o 
   3   3   9        0.06       -1.62      3.22 o 
   4   3   9        1.00       10.43      4.55 o 
  -4   4   9       27.55       24.27      8.32 o 
  -3   4   9      100.07       97.69      6.30 o 
  -2   4   9      140.30      131.42      3.99 o 
  -1   4   9      206.18      217.29      4.70 o 
   0   4   9       23.34       27.22      1.69 o 
   1   4   9      150.68      199.63     12.92 o 
   2   4   9        0.03       -1.77      6.18 o 
   3   4   9       65.93       69.86      8.06 o 
   4   4   9       49.68       51.19      8.25 o 
  -4   5   9       63.91       47.06      6.73 o 
  -3   5   9        0.00        1.37      1.89 o 
  -2   5   9       15.64       21.27      1.50 o 
  -1   5   9        0.08        0.29      0.43 o 
   0   5   9     1035.87     1146.99     16.10 o 
   1   5   9      164.28      188.99     13.09 o 
   2   5   9       60.77       66.73      6.81 o 
   3   5   9       89.67       75.71      8.64 o 
   4   5   9        0.16       -0.51      2.84 o 
  -4   6   9       10.92       11.28      7.09 o 
  -3   6   9        0.76        2.00      1.69 o 
  -2   6   9      247.78      238.81      8.24 o 
  -1   6   9      231.90      234.94      5.55 o 
   0   6   9       30.10       33.32      2.50 o 
   1   6   9      828.25      869.73     16.98 o 
   2   6   9       32.56       22.50      4.25 o 
   3   6   9       72.06       64.79      7.93 o 
   4   6   9        0.44        2.84      3.41 o 
  -4   7   9       16.98       26.18      5.26 o 
  -3   7   9       10.74       15.22      3.52 o 
  -2   7   9       82.15       75.02      4.50 o 
  -1   7   9       70.89       68.56      3.66 o 
   0   7   9      141.50      129.17      6.45 o 
   1   7   9       83.98       90.48      5.90 o 
   2   7   9      118.91      130.36     14.65 o 
   3   7   9        0.79        3.34      3.35 o 
   4   7   9        0.13        2.52      4.62 o 
  -4   8   9        9.76       12.99      3.99 o 
  -3   8   9        9.70       10.68      3.79 o 
  -2   8   9        3.89        2.21      3.08 o 
  -1   8   9      174.07      168.23      5.65 o 
   0   8   9      133.31      122.50      6.68 o 
   1   8   9      163.41      156.07      7.92 o 
   2   8   9       40.55       30.79      4.55 o 
   3   8   9        0.02        1.91      1.92 o 
  -3   9   9        0.62        1.89      1.98 o 
  -2   9   9      184.51      184.69     10.56 o 
  -1   9   9        7.24        6.27      1.10 o 
   0   9   9      486.01      465.59     21.30 o 
   1   9   9       32.89       32.32      5.24 o 
   2   9   9       60.44       61.38      7.27 o 
   3   9   9       39.71       32.46      5.63 o 
  -3  10   9        6.84        3.49      2.18 o 
  -2  10   9       36.18       41.33      5.53 o 
  -1  10   9      269.53      242.81      7.12 o 
   0  10   9     1328.06     1313.78     24.50 o 
   1  10   9      177.23      173.63      9.14 o 
   2  10   9        3.21        2.60      1.90 o 
   3  10   9       12.63        9.31      3.99 o 
  -3  11   9        1.98        0.11      4.12 o 
  -2  11   9       61.70       62.04      6.74 o 
  -1  11   9       90.82       90.93      7.68 o 
   0  11   9      766.23      765.05     19.87 o 
   1  11   9      284.81      274.66     11.95 o 
   2  11   9       20.11       21.64      3.67 o 
   3  11   9        1.61        0.09      3.00 o 
  -3  12   9        5.34       14.11      6.95 o 
  -2  12   9        0.62        1.66      2.50 o 
  -1  12   9        5.52        7.66      3.03 o 
   0  12   9      258.62      262.66     13.43 o 
   1  12   9      897.44      880.75     22.07 o 
   2  12   9       25.10       25.03      4.00 o 
   3  12   9        9.06        6.89      4.56 o 
  -2  13   9        3.85        0.85      2.59 o 
  -1  13   9       13.91       15.76      4.63 o 
   0  13   9       32.84       38.00      5.10 o 
   1  13   9       64.31       62.15      6.29 o 
   2  13   9       13.29       14.48      4.88 o 
  -2  14   9       58.55       59.91      7.75 o 
  -1  14   9       52.49       62.91     16.20 o 
   0  14   9      111.82      128.15      9.47 o 
   1  14   9      178.72      185.02     11.03 o 
   2  14   9        0.30        4.44      3.76 o 
  -2  15   9       18.83       18.50      4.95 o 
  -1  15   9       44.49       60.53      7.56 o 
   0  15   9       13.13        9.06      3.02 o 
   1  15   9       34.47       38.10      7.38 o 
   2  15   9       68.76       72.77     11.07 o 
  -1  16   9        0.00        2.43      2.80 o 
   0  16   9       16.97       31.32      6.03 o 
   1  16   9       60.21       75.10     10.62 o 
  -4   0  10      230.45      222.98     14.99 o 
  -3   0  10       38.33       41.31      8.27 o 
  -2   0  10      302.55      299.76     18.11 o 
  -1   0  10       10.92       17.44      3.93 o 
   0   0  10      363.49      357.42     14.31 o 
   1   0  10        0.14        0.82      1.99 o 
   2   0  10      545.62      578.30     27.04 o 
   3   0  10        0.01        5.00      3.72 o 
   4   0  10        0.00       -4.25      4.80 o 
  -4   1  10       25.42       18.58      3.71 o 
  -3   1  10       23.64       24.01      4.52 o 
  -2   1  10       43.43       54.04      5.51 o 
  -1   1  10      776.49      886.20     20.42 o 
   0   1  10      113.36      118.01      4.94 o 
   1   1  10       22.93       20.61      5.97 o 
   2   1  10       72.71       73.04      7.90 o 
   3   1  10       53.91       64.49      7.76 o 
   4   1  10        0.00        2.58      3.56 o 
  -4   2  10       93.96       86.57     11.82 o 
  -3   2  10       44.51       44.64      4.64 o 
  -2   2  10      182.69      205.13      7.02 o 
  -1   2  10     1629.83     1743.55     14.50 o 
   0   2  10      789.75      780.49      7.27 o 
   1   2  10       98.42       75.78      5.60 o 
   2   2  10       14.72       13.01      5.41 o 
   3   2  10       71.14       78.77      8.59 o 
   4   2  10        8.37       11.30     12.29 o 
  -4   3  10       72.76       77.07     11.35 o 
  -3   3  10       14.98       17.16      2.91 o 
  -2   3  10       58.63       60.34      3.15 o 
  -1   3  10       97.50       93.62      3.46 o 
   0   3  10        5.96        7.80      1.52 o 
   1   3  10      161.21      145.63      7.80 o 
   2   3  10        0.34        0.73      3.31 o 
   3   3  10       26.46       27.77      5.23 o 
   4   3  10      199.11      223.44     25.46 o 
  -4   4  10       10.82       18.37      7.97 o 
  -3   4  10        3.81        4.92      1.52 o 
  -2   4  10       16.37       17.49      1.43 o 
  -1   4  10        1.34        1.71      0.62 o 
   0   4  10      359.77      456.46      6.75 o 
   1   4  10       12.94       12.33      3.52 o 
   2   4  10       30.81       32.92      4.85 o 
   3   4  10       79.87       88.55      9.26 o 
   4   4  10       33.03       33.28      7.15 o 
  -4   5  10       13.06        4.24      5.82 o 
  -3   5  10        9.93       10.65      2.52 o 
  -2   5  10       88.19       87.49      4.00 o 
  -1   5  10      182.88      195.37      4.30 o 
   0   5  10        0.07        1.23      0.74 o 
   1   5  10      712.16      695.94     25.09 o 
   2   5  10       34.11       40.55      7.76 o 
   3   5  10        3.19       12.53      7.37 o 
   4   5  10       53.55       61.73      9.12 o 
  -4   6  10        0.08        0.49      3.12 o 
  -3   6  10       88.75       99.28      8.44 o 
  -2   6  10       16.20       17.55      2.38 o 
  -1   6  10     1909.77     1947.38     16.40 o 
   0   6  10     1063.13     1150.62     14.10 o 
   1   6  10      138.66      138.83      6.11 o 
   2   6  10        2.12        2.92      2.56 o 
   3   6  10        2.05        0.75      3.23 o 
   4   6  10        0.01        0.86      3.41 o 
  -4   7  10        4.48        4.57      2.64 o 
  -3   7  10        2.60        2.38      1.70 o 
  -2   7  10      242.82      238.36      8.10 o 
  -1   7  10      152.35      177.50      6.13 o 
   0   7  10       17.24       14.32      1.80 o 
   1   7  10      162.32      151.56      6.61 o 
   2   7  10       11.41       22.17      6.07 o 
   3   7  10        0.81        3.98      3.06 o 
   4   7  10        9.48        9.19      5.99 o 
  -3   8  10       17.84       22.06      4.30 o 
  -2   8  10        1.63        1.25      3.02 o 
  -1   8  10      449.83      432.11      9.57 o 
   0   8  10       31.56       36.26      2.92 o 
   1   8  10       15.83       14.54      2.20 o 
   2   8  10       25.71       22.90      4.15 o 
   3   8  10        2.71        8.81      4.69 o 
  -3   9  10       18.25       26.75      4.84 o 
  -2   9  10        4.98        7.73      2.73 o 
  -1   9  10      489.37      457.39      9.74 o 
   0   9  10        4.32        2.07      3.91 o 
   1   9  10       11.61        6.48      2.11 o 
   2   9  10      198.71      183.85     10.16 o 
   3   9  10       13.15        8.74      3.21 o 
  -3  10  10       49.15       50.08      6.74 o 
  -2  10  10      235.94      225.16     12.22 o 
  -1  10  10       26.98       31.20      4.43 o 
   0  10  10        1.18        1.04      1.69 o 
   1  10  10        1.16        0.06      1.39 o 
   2  10  10       70.37       66.74      6.33 o 
   3  10  10        3.61        6.98      7.80 o 
  -3  11  10       25.44       32.31      5.57 o 
  -2  11  10       27.42       27.45      5.30 o 
  -1  11  10      344.99      343.95     14.98 o 
   0  11  10       17.65       23.24      3.77 o 
   1  11  10      115.33      110.18      8.22 o 
   2  11  10      155.92      160.43      9.72 o 
   3  11  10        1.55        1.86      2.51 o 
  -3  12  10        9.58       12.93      7.30 o 
  -2  12  10      153.16      173.42     16.65 o 
  -1  12  10      214.40      219.11     12.61 o 
   0  12  10      885.76      924.23     37.93 o 
   1  12  10        0.05        1.22      2.68 o 
   2  12  10        4.55        5.45      2.98 o 
   3  12  10        0.93        9.22      5.65 o 
  -2  13  10       47.14       50.31      6.69 o 
  -1  13  10      113.01      113.01      9.61 o 
   0  13  10       53.23       50.98      5.84 o 
   1  13  10       12.07       17.04      3.55 o 
   2  13  10       14.43       23.75      7.42 o 
  -2  14  10       14.09       21.98     11.52 o 
  -1  14  10      120.56      125.90     10.55 o 
   0  14  10       58.73       81.32     11.40 o 
   1  14  10        3.32        5.09      2.58 o 
   2  14  10       43.01       46.69      8.55 o 
  -1  15  10      185.68      203.04     13.84 o 
   0  15  10        0.01        0.46      1.92 o 
   1  15  10       57.18       44.01      7.86 o 
  -1  16  10       43.13       37.97      6.36 o 
   0  16  10        1.46        1.44      2.02 o 
   1  16  10       80.29       89.68     11.36 o 
  -4   1  11        1.37        0.20      2.80 o 
  -3   1  11        1.30        5.84      2.66 o 
  -2   1  11      214.14      210.54      6.67 o 
  -1   1  11      201.89      230.70      9.68 o 
   0   1  11       60.97       67.77      4.88 o 
   1   1  11        0.18        0.67      1.22 o 
   2   1  11       54.63       52.81      6.03 o 
   3   1  11       19.80       17.57      6.37 o 
   4   1  11       19.73       38.95      7.33 o 
  -4   2  11       63.42       68.34      8.69 o 
  -3   2  11       20.57       20.23      3.12 o 
  -2   2  11       52.91       50.31      3.41 o 
  -1   2  11      643.85      716.27     10.94 o 
   0   2  11        3.01        2.53      0.56 o 
   1   2  11       54.32       63.65      5.28 o 
   2   2  11        0.00        1.84      4.47 o 
   3   2  11       46.77       35.68      6.38 o 
   4   2  11       53.94       60.13      8.89 o 
  -4   3  11       12.52       13.93      4.35 o 
  -3   3  11      158.18      162.57      6.65 o 
  -2   3  11       45.71       54.56      2.48 o 
  -1   3  11      232.59      217.32      6.00 o 
   0   3  11       44.29       55.38      2.09 o 
   1   3  11       10.06       15.49      3.04 o 
   2   3  11      154.28      153.47     16.78 o 
   3   3  11        2.97        5.00      3.04 o 
   4   3  11        0.02        4.67      3.32 o 
  -4   4  11       14.73        9.39      6.26 o 
  -3   4  11        7.87        6.93      1.75 o 
  -2   4  11      105.96       98.98      3.04 o 
  -1   4  11       26.12       23.22      1.62 o 
   0   4  11      498.86      559.41     10.91 o 
   1   4  11       75.90       82.18      8.55 o 
   2   4  11       11.62       10.96      3.22 o 
   3   4  11        0.53        5.17      2.97 o 
   4   4  11       12.27       19.64      5.57 o 
  -4   5  11        2.71       -0.48      4.50 o 
  -3   5  11      255.73      263.00     10.31 o 
  -2   5  11      167.94      178.86      5.61 o 
  -1   5  11        7.36        6.51      0.84 o 
   0   5  11       69.48       83.96      4.80 o 
   1   5  11       17.05       19.91      4.64 o 
   2   5  11        6.25       14.72      3.46 o 
   3   5  11        9.36       11.46      3.79 o 
   4   5  11        8.25       11.04      7.44 o 
  -4   6  11        2.71        9.59      6.35 o 
  -3   6  11        3.96        1.24      2.56 o 
  -2   6  11       70.63       75.39      5.98 o 
  -1   6  11       30.64       32.69      2.21 o 
   0   6  11        3.62        5.22      1.80 o 
   1   6  11        0.02        1.38      1.47 o 
   2   6  11        0.13        3.50      2.79 o 
   3   6  11       21.75       19.90      4.99 o 
   4   6  11       29.62       32.60      7.17 o 
  -3   7  11       65.21       68.42      6.96 o 
  -2   7  11      217.85      213.67      7.88 o 
  -1   7  11      161.05      175.40      6.42 o 
   0   7  11       32.59       39.68      2.86 o 
   1   7  11      104.07       97.80      5.49 o 
   2   7  11       12.66       13.12      4.42 o 
   3   7  11       59.13       56.79      7.64 o 
  -3   8  11        5.04        2.43      2.53 o 
  -2   8  11       56.12       64.87      6.20 o 
  -1   8  11      710.72      673.96     12.76 o 
   0   8  11       19.82       16.61      2.08 o 
   1   8  11        3.16        2.17      1.26 o 
   2   8  11       39.48       33.33     10.67 o 
   3   8  11        9.37        7.91      3.50 o 
  -3   9  11        1.16        0.39      1.78 o 
  -2   9  11       77.24       86.08      7.29 o 
  -1   9  11     1493.32     1499.47     18.83 o 
   0   9  11        1.30        0.99      0.82 o 
   1   9  11        2.68        4.57      2.16 o 
   2   9  11        7.87       10.12      2.33 o 
   3   9  11        2.20        0.91      2.20 o 
  -3  10  11        3.96        6.82      2.95 o 
  -2  10  11       13.30       15.28      3.47 o 
  -1  10  11      725.92      711.94     20.94 o 
   0  10  11      911.66      892.81     20.68 o 
   1  10  11       11.20       11.58      2.58 o 
   2  10  11       50.69       47.94      4.69 o 
   3  10  11        6.05        6.58      3.17 o 
  -3  11  11        0.00        1.29      3.61 o 
  -2  11  11        1.74        1.60      3.25 o 
  -1  11  11        5.30        6.81      2.78 o 
   0  11  11      347.19      338.46     13.52 o 
   1  11  11       48.08       46.94      5.24 o 
   2  11  11        8.52       12.06      4.11 o 
   3  11  11       24.91       24.64     11.20 o 
  -2  12  11        9.04       17.22      4.13 o 
  -1  12  11       48.10       52.46      7.35 o 
   0  12  11      385.87      373.20     15.02 o 
   1  12  11       38.55       41.74      5.03 o 
   2  12  11        2.25        4.07      1.89 o 
  -2  13  11       54.68       65.11      8.85 o 
  -1  13  11      125.08      114.49      9.76 o 
   0  13  11       28.25       33.57      4.85 o 
   1  13  11       10.81       10.68      2.88 o 
   2  13  11       14.70       22.25      6.00 o 
  -2  14  11       19.62       15.39      3.99 o 
  -1  14  11      172.52      167.40     14.62 o 
   0  14  11       15.68       14.54      3.44 o 
   1  14  11       30.91       37.43      6.72 o 
   2  14  11       65.48       73.60     10.96 o 
  -1  15  11      177.11      191.08     13.53 o 
   0  15  11       31.66       33.53      5.26 o 
   1  15  11      108.72      116.88     12.58 o 
   0  16  11       40.89       57.85      7.09 o 
  -4   0  12        6.00        3.67      4.04 o 
  -3   0  12       35.71       37.94      8.04 o 
  -2   0  12      497.87      513.57     10.32 o 
  -1   0  12        1.89        2.41      1.74 o 
   0   0  12      405.75      367.79     11.83 o 
   1   0  12       55.75       44.89      6.53 o 
   2   0  12       96.81       91.91     11.20 o 
   3   0  12       24.95       36.69      9.04 o 
   4   0  12        3.31       11.90      6.87 o 
  -4   1  12       59.24       54.47      7.89 o 
  -3   1  12        9.24        9.25      4.78 o 
  -2   1  12        1.80        0.58      0.68 o 
  -1   1  12       56.95       64.44      3.74 o 
   0   1  12        0.22        0.39      1.35 o 
   1   1  12      137.62      130.45      7.65 o 
   2   1  12       47.86       43.44      5.76 o 
   3   1  12       61.15       72.89      8.51 o 
   4   1  12        0.87        4.32      2.84 o 
  -4   2  12        4.02        8.00      3.92 o 
  -3   2  12      439.29      484.08     21.26 o 
  -2   2  12      109.70      111.73      3.70 o 
  -1   2  12      110.29      117.78      4.77 o 
   0   2  12       85.16      102.17      3.11 o 
   1   2  12       20.26       18.17      3.05 o 
   2   2  12       60.02       63.21      6.68 o 
   3   2  12       81.12       85.34      9.17 o 
   4   2  12       43.50       45.78      8.09 o 
  -4   3  12       16.67       17.48      6.63 o 
  -3   3  12       11.38       11.10      2.30 o 
  -2   3  12      181.31      154.34      3.95 o 
  -1   3  12       53.48       53.05      2.78 o 
   0   3  12        3.71        3.71      0.64 o 
   1   3  12      196.35      221.33     10.12 o 
   2   3  12       96.64       99.53      8.37 o 
   3   3  12      166.58      188.95     13.53 o 
   4   3  12      105.27       95.31     11.23 o 
  -4   4  12        3.75        9.06      5.66 o 
  -3   4  12      178.38      193.47      8.63 o 
  -2   4  12       37.90       35.35      3.06 o 
  -1   4  12       39.24       50.15      4.69 o 
   0   4  12      121.07      139.67      3.86 o 
   1   4  12      223.56      223.21     14.36 o 
   2   4  12       47.35       43.55      5.64 o 
   3   4  12       71.99       77.64      8.81 o 
   4   4  12        5.33       11.67     11.42 o 
  -4   5  12        0.32       -2.68      3.96 o 
  -3   5  12      208.93      216.17      9.31 o 
  -2   5  12        0.86        3.62      1.35 o 
  -1   5  12       24.86       22.85      1.77 o 
   0   5  12      115.74      128.19      5.23 o 
   1   5  12       94.80      105.22      7.13 o 
   2   5  12        2.55        0.19      3.02 o 
   3   5  12        2.56        6.47      3.19 o 
  -3   6  12       38.13       32.79      7.09 o 
  -2   6  12      113.33      109.88      5.67 o 
  -1   6  12      400.33      403.29      7.86 o 
   0   6  12      237.31      231.06      6.41 o 
   1   6  12        9.42        7.93      1.67 o 
   2   6  12        3.60        8.27      3.39 o 
   3   6  12       13.66       10.90      4.02 o 
  -3   7  12       55.78       58.47      6.44 o 
  -2   7  12      642.84      635.77     16.46 o 
  -1   7  12      149.03      159.04      5.20 o 
   0   7  12       57.97       55.63      3.34 o 
   1   7  12       67.41       56.97      4.26 o 
   2   7  12        0.11        0.37      2.78 o 
   3   7  12        9.85        6.82      3.26 o 
  -3   8  12        0.07        1.55      1.76 o 
  -2   8  12      389.94      403.60     14.98 o 
  -1   8  12        3.76        6.92      1.77 o 
   0   8  12       58.46       53.63      3.51 o 
   1   8  12      152.47      137.02      6.77 o 
   2   8  12        1.39        0.37      1.76 o 
   3   8  12       11.70       15.78      6.67 o 
  -3   9  12       11.25       11.68      3.22 o 
  -2   9  12      323.64      332.17     24.08 o 
  -1   9  12       26.83       26.98      3.12 o 
   0   9  12      164.76      160.10      6.35 o 
   1   9  12       23.47       24.36      3.03 o 
   2   9  12       59.08       49.95      4.74 o 
   3   9  12       38.78       41.05      6.36 o 
  -3  10  12        1.15        3.08      2.28 o 
  -2  10  12      110.25      107.51      8.65 o 
  -1  10  12       15.74       16.31      4.47 o 
   0  10  12       28.77       25.79      2.78 o 
   1  10  12      312.40      273.32     16.18 o 
   2  10  12        1.00       -0.35      1.38 o 
   3  10  12        8.58        3.75      4.69 o 
  -3  11  12        3.50        3.86      4.66 o 
  -2  11  12       16.60       14.51      3.69 o 
  -1  11  12       67.24       80.75      7.64 o 
   0  11  12      481.06      476.68     16.20 o 
   1  11  12        3.51        2.21      1.71 o 
   2  11  12       31.62       29.92      3.94 o 
   3  11  12        0.95        4.33      3.16 o 
  -2  12  12      254.55      301.10     15.81 o 
  -1  12  12      427.95      428.71     18.16 o 
   0  12  12       20.55       24.70      4.09 o 
   1  12  12        3.68        4.97      2.24 o 
   2  12  12        0.23       -1.17      1.58 o 
  -2  13  12       54.41       46.36      6.77 o 
  -1  13  12        8.53       10.36      3.34 o 
   0  13  12       92.02       93.02      7.93 o 
   1  13  12       33.95       30.41      4.75 o 
   2  13  12        0.15        1.12      1.64 o 
  -2  14  12        1.70        1.90      2.38 o 
  -1  14  12       36.88       39.46      6.14 o 
   0  14  12       14.99       22.28      4.20 o 
   1  14  12      136.12      121.89      9.35 o 
  -1  15  12       50.06       49.32      7.08 o 
   0  15  12        4.82        7.47      3.99 o 
   1  15  12       63.07       69.62      7.50 o 
  -4   1  13       18.97       22.78      5.31 o 
  -3   1  13       61.80       61.53      7.29 o 
  -2   1  13       68.73       64.84      2.18 o 
  -1   1  13        9.18       10.82      1.88 o 
   0   1  13        0.02        0.14      1.34 o 
   1   1  13       21.08       17.68      3.01 o 
   2   1  13      494.68      533.62     19.28 o 
   3   1  13      303.88      337.40     17.95 o 
   4   1  13        0.10        1.93      5.83 o 
  -4   2  13       26.69       28.52      5.90 o 
  -3   2  13        0.15        2.06      2.09 o 
  -2   2  13       48.25       53.82      3.20 o 
  -1   2  13       58.86       63.84      4.10 o 
   0   2  13        2.82        4.20      0.71 o 
   1   2  13        1.17        4.42      2.19 o 
   2   2  13        1.97       -0.26      3.20 o 
   3   2  13      118.79      123.62     11.17 o 
   4   2  13      118.21      135.30     13.28 o 
  -4   3  13        1.12        4.05      4.78 o 
  -3   3  13       20.54       18.01      4.07 o 
  -2   3  13       21.14       21.67      1.79 o 
  -1   3  13        4.26        6.18      1.11 o 
   0   3  13       80.93       69.35      2.76 o 
   1   3  13        0.06       -0.48      1.57 o 
   2   3  13        9.17        8.78      3.15 o 
   3   3  13       24.73       33.64      5.90 o 
  -4   4  13       32.23       18.67      7.86 o 
  -3   4  13       23.64       22.44      4.45 o 
  -2   4  13       28.20       28.20      2.75 o 
  -1   4  13        6.78        7.66      2.37 o 
   0   4  13      271.13      294.46      5.68 o 
   1   4  13       15.02       17.32      4.27 o 
   2   4  13        3.72        1.21      1.83 o 
   3   4  13      206.87      212.02     14.49 o 
  -3   5  13       54.45       53.12      6.99 o 
  -2   5  13       94.46       96.37      5.14 o 
  -1   5  13       27.40       27.81      3.84 o 
   0   5  13        0.11        1.32      0.73 o 
   1   5  13       80.26       67.37      4.45 o 
   2   5  13        5.44        8.83      3.30 o 
   3   5  13       45.21       53.86      7.64 o 
  -3   6  13       71.56       66.35     12.47 o 
  -2   6  13        0.00        3.48      1.66 o 
  -1   6  13       45.73       39.06      4.30 o 
   0   6  13        0.01        0.33      0.92 o 
   1   6  13       96.18       96.66      6.48 o 
   2   6  13        0.80        8.74      4.75 o 
   3   6  13       41.13       29.38      5.79 o 
  -3   7  13       79.24       95.71     15.01 o 
  -2   7  13     1106.14     1119.08     23.07 o 
  -1   7  13      140.80      138.02      6.24 o 
   0   7  13        6.55        7.83      1.38 o 
   1   7  13       35.43       32.99      3.34 o 
   2   7  13      240.31      203.20     18.76 o 
   3   7  13       48.00       45.50      6.93 o 
  -3   8  13        0.36        1.91      2.96 o 
  -2   8  13      227.83      246.51     11.96 o 
  -1   8  13       45.80       42.44      4.00 o 
   0   8  13       23.79       24.24      2.41 o 
   1   8  13        7.48        9.65      1.93 o 
   2   8  13       73.94       52.66      5.00 o 
   3   8  13        1.68       -2.78      3.22 o 
  -3   9  13       80.15       93.25     15.29 o 
  -2   9  13      105.60      118.48      8.82 o 
  -1   9  13      139.79      151.79      6.72 o 
   0   9  13        4.34        5.38      1.20 o 
   1   9  13        0.91        0.35      1.10 o 
   2   9  13       13.22        8.48      2.36 o 
   3   9  13       11.60       12.08      3.81 o 
  -3  10  13       12.83       18.90      7.69 o 
  -2  10  13       86.57       99.17      8.49 o 
  -1  10  13      175.81      156.06     10.18 o 
   0  10  13       36.43       36.87      4.40 o 
   1  10  13       42.51       38.18      3.90 o 
   2  10  13        6.60        5.07      2.08 o 
   3  10  13       12.56       14.53      3.34 o 
  -2  11  13        1.34        3.30      2.37 o 
  -1  11  13       53.28       59.93      7.46 o 
   0  11  13        1.08        5.86      2.40 o 
   1  11  13       42.45       53.45      4.82 o 
   2  11  13       28.33       25.91      3.76 o 
  -2  12  13       26.12       30.47      5.18 o 
  -1  12  13       60.64       65.46      7.40 o 
   0  12  13      190.32      194.51     11.03 o 
   1  12  13       26.64       32.37      4.93 o 
   2  12  13        0.00       -1.91      1.91 o 
  -2  13  13       35.04       36.99      6.04 o 
  -1  13  13        0.15       -3.26      3.26 o 
   0  13  13       28.75       31.00      4.72 o 
   1  13  13       73.12       73.77      7.14 o 
   2  13  13        9.23       11.93      2.73 o 
  -1  14  13        1.60        1.07      4.69 o 
   0  14  13       74.84       78.75      7.70 o 
   1  14  13       67.04       55.22      6.51 o 
   0  15  13        9.35       11.16      3.48 o 
  -4   0  14       42.11       46.25     10.60 o 
  -3   0  14        0.96        0.46      2.44 o 
  -2   0  14        1.44       -0.51      2.13 o 
  -1   0  14       27.68       19.87      2.80 o 
   0   0  14        2.07        3.50      2.64 o 
   1   0  14       29.40       21.52      4.82 o 
   2   0  14      423.48      455.04     25.62 o 
   3   0  14        5.90       12.04      6.04 o 
  -4   1  14        2.63        1.19      2.43 o 
  -3   1  14        5.05        5.55      2.65 o 
  -2   1  14       53.81       55.03      6.15 o 
  -1   1  14       50.74       43.79      3.46 o 
   0   1  14       35.32       33.17      2.45 o 
   1   1  14      168.90      185.31      9.36 o 
   2   1  14       78.26       82.05     15.71 o 
   3   1  14       10.34        5.31      2.72 o 
  -3   2  14      247.47      230.63     25.97 o 
  -2   2  14      102.09       91.00      8.46 o 
  -1   2  14       30.20       21.10      2.38 o 
   0   2  14      166.13      160.20      4.00 o 
   1   2  14      106.18      116.09      7.54 o 
   2   2  14       35.14       44.99      5.97 o 
   3   2  14      260.99      281.35     26.70 o 
  -3   3  14       12.71        8.50      4.22 o 
  -2   3  14       89.44       93.27      4.44 o 
  -1   3  14       40.52       42.84      2.94 o 
   0   3  14       12.34       11.21      1.18 o 
   1   3  14       37.15       29.25      5.64 o 
   2   3  14      138.57      120.95      9.82 o 
   3   3  14       52.00       55.24      9.29 o 
  -3   4  14       18.07       30.65      5.46 o 
  -2   4  14       34.70       37.56      3.10 o 
  -1   4  14       29.30       23.89      5.05 o 
   0   4  14      609.66      639.03     10.81 o 
   1   4  14        9.60       14.24      4.30 o 
   2   4  14       31.59       36.09      5.34 o 
   3   4  14        0.18        5.81      3.26 o 
  -3   5  14       18.94       20.02      7.54 o 
  -2   5  14       48.00       47.95      3.76 o 
  -1   5  14       93.30       93.03      6.87 o 
   0   5  14       64.18       64.85      3.34 o 
   1   5  14       28.59       25.98      2.90 o 
   2   5  14       99.85      103.88      8.84 o 
   3   5  14        0.05        2.24      2.48 o 
  -3   6  14       19.28       21.39      7.32 o 
  -2   6  14       47.92       45.48      4.16 o 
  -1   6  14       11.69       13.54      3.71 o 
   0   6  14       49.11       50.63      3.07 o 
   1   6  14        0.22        1.07      1.00 o 
   2   6  14        2.58        2.97      3.62 o 
   3   6  14       12.84       17.56      9.84 o 
  -3   7  14      211.95      194.64     21.34 o 
  -2   7  14      134.06      144.05      6.90 o 
  -1   7  14       20.03       18.08      3.16 o 
   0   7  14        7.70        8.19      1.39 o 
   1   7  14        1.43        3.75      1.30 o 
   2   7  14        8.00        9.33      4.25 o 
   3   7  14        0.18       -1.76      2.10 o 
  -3   8  14       28.61       35.96     10.07 o 
  -2   8  14       31.60       30.83      4.44 o 
  -1   8  14      357.04      356.26     13.20 o 
   0   8  14       47.24       42.46      3.10 o 
   1   8  14        0.23       -0.14      1.15 o 
   2   8  14      107.53       85.55      6.28 o 
   3   8  14        7.19       25.53      8.28 o 
  -3   9  14       57.60       56.40     12.44 o 
  -2   9  14       53.92       54.24      6.03 o 
  -1   9  14        2.50        4.82      1.71 o 
   0   9  14        0.70        0.98      1.93 o 
   1   9  14       84.99       69.58      5.12 o 
   2   9  14       47.51       50.87      4.98 o 
   3   9  14      120.92      111.87     14.32 o 
  -2  10  14       69.06       61.21      6.73 o 
  -1  10  14      397.75      363.35     25.86 o 
   0  10  14      101.90      114.31      7.76 o 
   1  10  14       26.14       26.88      3.34 o 
   2  10  14        0.10        3.94      3.03 o 
  -2  11  14        0.51        0.52      1.58 o 
  -1  11  14       75.75       77.81     12.51 o 
   0  11  14        0.57        4.73      2.38 o 
   1  11  14      105.30      108.67      8.21 o 
   2  11  14        1.03        1.74      1.90 o 
  -2  12  14       21.21       19.05      4.24 o 
  -1  12  14      108.26      101.99     14.73 o 
   0  12  14       21.84       15.95      3.34 o 
   1  12  14        7.42        9.08      2.70 o 
   2  12  14        0.21        0.43      1.72 o 
  -1  13  14       15.89       14.44      6.18 o 
   0  13  14        9.36        8.82      2.85 o 
   1  13  14       22.52       35.33      7.73 o 
  -1  14  14       93.53      103.56     16.04 o 
   0  14  14       31.66       23.88      4.49 o 
   1  14  14       29.72       33.40      5.20 o 
  -3   1  15        0.57        1.28      2.34 o 
  -2   1  15        1.42        3.40      2.19 o 
  -1   1  15       30.84       36.42      3.32 o 
   0   1  15        1.43        1.29      1.07 o 
   1   1  15     1517.49     1489.64     27.04 o 
   2   1  15     1336.87     1401.53     32.12 o 
   3   1  15       36.31       33.96      6.12 o 
  -3   2  15        0.62        1.30      2.22 o 
  -2   2  15        2.50        3.29      1.90 o 
  -1   2  15       32.56       34.20      3.06 o 
   0   2  15       16.28       16.86      1.36 o 
   1   2  15      586.73      601.08     24.31 o 
   2   2  15      357.45      375.43     16.55 o 
   3   2  15       64.47       57.56     11.78 o 
  -3   3  15        0.51        1.84      2.72 o 
  -2   3  15       32.40       33.90      4.93 o 
  -1   3  15       24.00       16.92      1.97 o 
   0   3  15       15.25       15.87      1.39 o 
   1   3  15       96.01       92.11      9.87 o 
   2   3  15      196.85      212.82     13.25 o 
   3   3  15        2.98       -1.25      2.34 o 
  -3   4  15       56.67       65.10      7.61 o 
  -2   4  15        3.15        2.04      5.01 o 
  -1   4  15      260.53      250.76     11.80 o 
   0   4  15       93.36       89.27      3.70 o 
   1   4  15        0.03        0.99      1.71 o 
   2   4  15       76.77       65.04      7.09 o 
   3   4  15      177.80      165.48     13.02 o 
  -3   5  15       15.29       11.01      5.24 o 
  -2   5  15       24.54       27.05      4.36 o 
  -1   5  15      350.95      358.16     14.00 o 
   0   5  15      120.86      116.18      4.48 o 
   1   5  15       87.17       69.59      5.07 o 
   2   5  15      201.46      155.76     15.80 o 
   3   5  15      107.40      104.16     10.39 o 
  -3   6  15       88.41       89.85     14.56 o 
  -2   6  15        4.88        6.02      2.24 o 
  -1   6  15       18.90       16.13      3.09 o 
   0   6  15       10.67       12.27      1.62 o 
   1   6  15        0.38        0.16      1.76 o 
   2   6  15       53.92       63.04     10.42 o 
   3   6  15       10.54       11.25      3.97 o 
  -3   7  15       62.02       66.41     13.16 o 
  -2   7  15        0.08        5.16      4.58 o 
  -1   7  15      173.59      159.44      9.37 o 
   0   7  15       92.82       90.57      4.24 o 
   1   7  15      284.79      253.94      9.23 o 
   2   7  15      167.58      143.21     13.33 o 
   3   7  15        9.09        2.83      4.16 o 
  -3   8  15       14.59       11.77      6.86 o 
  -2   8  15       98.83      118.88     15.83 o 
  -1   8  15        4.62        4.29      2.74 o 
   0   8  15      107.53      113.58      6.97 o 
   1   8  15       78.91       60.08      4.75 o 
   2   8  15        8.77       11.03      2.36 o 
   3   8  15        5.55       10.96      6.16 o 
  -3   9  15       68.52       77.09     14.63 o 
  -2   9  15        3.05       26.27      8.10 o 
  -1   9  15        5.91        4.08      3.78 o 
   0   9  15       43.53       47.19      4.81 o 
   1   9  15      115.79       90.60      5.93 o 
   2   9  15       81.53       71.97      5.96 o 
  -2  10  15        4.15        5.08      4.94 o 
  -1  10  15       23.27       20.65      6.98 o 
   0  10  15       60.44       59.26      5.70 o 
   1  10  15       81.70       79.49      7.00 o 
   2  10  15       11.02        9.87      2.66 o 
  -2  11  15       30.48       37.93      9.89 o 
  -1  11  15        0.04       10.16      5.72 o 
   0  11  15       13.04       18.46      3.45 o 
   1  11  15        0.20        3.63      2.06 o 
   2  11  15        0.23        1.59      2.05 o 
  -2  12  15        2.53        0.21      4.41 o 
  -1  12  15       12.36        7.40      4.68 o 
   0  12  15       13.98       10.56      2.73 o 
   1  12  15        1.36        0.85      1.88 o 
   2  12  15        1.58        4.13      2.34 o 
  -1  13  15       37.40       35.54      9.44 o 
   0  13  15       18.40       10.87      3.13 o 
   1  13  15        7.50        3.84      3.31 o 
   0  14  15        0.04        0.70      3.31 o 
  -3   0  16        4.12        1.96      2.59 o 
  -2   0  16       77.89       79.54     10.73 o 
  -1   0  16        0.00       -0.57      1.46 o 
   0   0  16      306.32      311.32     14.27 o 
   1   0  16       54.81       51.81      7.41 o 
   2   0  16       79.02       82.16     11.32 o 
   3   0  16       29.62       29.70      8.31 o 
  -3   1  16        5.02        4.97      3.00 o 
  -2   1  16      111.89      105.14      8.68 o 
  -1   1  16      138.79      130.77      8.81 o 
   0   1  16       24.04       19.49      1.46 o 
   1   1  16      355.18      355.80     13.48 o 
   2   1  16      145.20      146.68     10.65 o 
   3   1  16        7.21       18.22      4.90 o 
  -3   2  16       58.23       56.39      7.22 o 
  -2   2  16      147.67      142.04     10.08 o 
  -1   2  16       64.33       66.53      6.42 o 
   0   2  16      213.12      211.67      7.15 o 
   1   2  16      178.67      169.05     13.10 o 
   2   2  16       88.83       74.42      7.59 o 
   3   2  16        8.58       10.88      5.87 o 
  -3   3  16        3.49        5.43      2.68 o 
  -2   3  16       47.56       47.52      7.49 o 
  -1   3  16       31.31       20.59      3.64 o 
   0   3  16      103.42      114.03      4.51 o 
   1   3  16        0.11        2.30      2.44 o 
   2   3  16        3.64        5.27      5.79 o 
   3   3  16       32.34       37.77      7.79 o 
  -3   4  16       10.50        4.65      2.57 o 
  -2   4  16       57.54       53.38      6.15 o 
  -1   4  16      115.85      103.23      7.86 o 
   0   4  16        6.69        7.75      1.52 o 
   1   4  16       29.78       33.16      5.85 o 
   2   4  16       48.23       45.12      6.08 o 
   3   4  16       57.93       67.78     11.90 o 
  -3   5  16       22.76       19.49      6.78 o 
  -2   5  16       49.69       47.21      5.86 o 
  -1   5  16      105.29      116.68      8.30 o 
   0   5  16      183.57      177.24      7.16 o 
   1   5  16      115.36      107.19      5.85 o 
   2   5  16       74.02       72.04     10.89 o 
   3   5  16        2.50        2.83      2.06 o 
  -3   6  16        4.21        1.84      3.83 o 
  -2   6  16       43.44       51.24      6.10 o 
  -1   6  16       24.51       29.14      4.28 o 
   0   6  16       60.43       66.00      5.38 o 
   1   6  16       23.09       20.89      2.78 o 
   2   6  16        2.07        4.41      4.08 o 
   3   6  16        0.00        2.05      3.15 o 
  -3   7  16       39.15       41.94     10.80 o 
  -2   7  16        4.32       15.51      6.18 o 
  -1   7  16        0.03        0.04      6.58 o 
   0   7  16        2.99        1.66      1.94 o 
   1   7  16       17.52       12.22      2.21 o 
   2   7  16        1.13        1.75      1.50 o 
   3   7  16       10.27       12.28      5.88 o 
  -3   8  16        3.33        3.25      5.31 o 
  -2   8  16       82.23       85.44     13.64 o 
  -1   8  16       20.49       19.15      4.37 o 
   0   8  16        4.11        5.88      2.08 o 
   1   8  16       46.82       43.78      4.17 o 
   2   8  16       45.07       47.48      8.51 o 
  -2   9  16       66.82       62.85     12.25 o 
  -1   9  16        0.04       -2.10      3.60 o 
   0   9  16       43.45       35.61      4.25 o 
   1   9  16       56.64       48.11      5.41 o 
   2   9  16      120.07      103.62      7.23 o 
  -2  10  16        1.01        0.01      3.15 o 
  -1  10  16       99.78      105.57     14.57 o 
   0  10  16      161.55      158.24     13.61 o 
   1  10  16        5.50        2.89      3.02 o 
   2  10  16        3.19        3.64      3.24 o 
  -2  11  16       17.75       23.00      7.71 o 
  -1  11  16       11.29        9.51      4.81 o 
   0  11  16        8.77        6.43      2.44 o 
   1  11  16        8.42       10.03      4.06 o 
   2  11  16        0.01        1.65      1.78 o 
  -1  12  16        0.08        6.15      4.66 o 
   0  12  16       83.73       86.87     13.23 o 
   1  12  16        0.11       -0.37      1.75 o 
  -1  13  16        1.49       -5.40      5.40 o 
   0  13  16       45.98       56.54     11.14 o 
   1  13  16       92.10      111.24      9.08 o 
  -3   1  17        2.41        5.93      2.70 o 
  -2   1  17       14.10       11.93      5.24 o 
  -1   1  17        0.00        4.63      2.43 o 
   0   1  17      919.76      994.54     24.63 o 
   1   1  17     2215.32     2232.18     47.68 o 
   2   1  17        3.94        0.66      2.24 o 
   3   1  17        0.01        6.31      6.49 o 
  -3   2  17        3.15        1.04      2.14 o 
  -2   2  17       38.21       38.40      5.47 o 
  -1   2  17      149.09      163.81     16.78 o 
   0   2  17     1090.13     1153.37     26.97 o 
   1   2  17       56.56       51.93      7.62 o 
   2   2  17        0.00        2.16      1.98 o 
   3   2  17        4.25        7.99      5.59 o 
  -3   3  17        3.02        5.02      9.12 o 
  -2   3  17        8.06       18.85      5.43 o 
  -1   3  17       35.15       42.75      5.30 o 
   0   3  17      769.99      877.34     23.64 o 
   1   3  17        7.27        7.73      3.14 o 
   2   3  17       69.35       65.80      7.23 o 
   3   3  17       22.92       24.21      5.26 o 
  -3   4  17        0.71       -2.42      3.15 o 
  -2   4  17       41.90       38.08      5.55 o 
  -1   4  17      113.90      116.18      8.67 o 
   0   4  17      218.29      192.51     11.27 o 
   1   4  17        0.42        2.37      2.04 o 
   2   4  17      201.15      173.18     16.67 o 
   3   4  17       87.02       88.57     11.63 o 
  -3   5  17       10.36        8.35      5.37 o 
  -2   5  17       25.78       24.14      6.30 o 
  -1   5  17       19.19       19.60      3.80 o 
   0   5  17      279.44      273.02     20.34 o 
   1   5  17       32.49       26.28      3.12 o 
   2   5  17        5.94       11.50      5.14 o 
   3   5  17        1.99        6.80      3.39 o 
  -3   6  17       36.08       46.42     11.30 o 
  -2   6  17      194.87      179.51     11.37 o 
  -1   6  17      105.25      114.27     12.89 o 
   0   6  17       45.05       46.62      9.54 o 
   1   6  17        7.07       11.24      2.10 o 
   2   6  17       13.87       16.79      6.18 o 
   3   6  17        8.20        7.64      3.62 o 
  -2   7  17        3.92        8.64      5.00 o 
  -1   7  17       82.85       76.41      6.99 o 
   0   7  17      123.44      103.21     13.01 o 
   1   7  17      412.40      368.40     11.48 o 
   2   7  17       10.41       11.79      2.70 o 
  -2   8  17       18.60       24.55      7.96 o 
  -1   8  17       77.65       88.93     10.64 o 
   0   8  17      116.75      124.60     14.55 o 
   1   8  17       12.47       10.33      3.03 o 
   2   8  17       12.32       13.11      2.76 o 
  -2   9  17       61.50       67.18     12.66 o 
  -1   9  17       87.19       75.46     12.37 o 
   0   9  17       85.99       82.79     12.22 o 
   1   9  17       53.50       38.64      4.90 o 
   2   9  17        8.51        5.04      1.89 o 
  -2  10  17        3.11        5.16      5.47 o 
  -1  10  17       31.08       33.67      8.69 o 
   0  10  17       28.35       30.18      7.75 o 
   1  10  17        2.91        2.78      2.35 o 
   2  10  17        2.27       -0.87      1.63 o 
  -1  11  17        4.12        1.10      3.86 o 
   0  11  17       32.84       38.99      9.33 o 
   1  11  17        3.39        5.17      2.45 o 
  -1  12  17        7.52       20.62      7.53 o 
   0  12  17        0.08        7.46      4.05 o 
   1  12  17       11.90       10.59      3.07 o 
  -3   0  18        7.18        7.42      4.77 o 
  -2   0  18       21.37       19.64      5.92 o 
  -1   0  18      111.18      113.65     12.43 o 
   0   0  18      310.03      337.87     21.32 o 
   2   0  18       55.58       57.84      9.85 o 
   3   0  18       28.51       32.17      8.81 o 
  -3   1  18        1.00        3.49      2.42 o 
  -2   1  18       23.97       21.09      4.84 o 
  -1   1  18      212.03      207.88     12.00 o 
   0   1  18       52.86       63.18      8.13 o 
   1   1  18       13.56       17.42      4.94 o 
   2   1  18       39.79       32.92      5.14 o 
   3   1  18        2.09        1.29      2.74 o 
  -3   2  18       35.29       59.99     19.86 o 
  -2   2  18       50.40       40.13      5.69 o 
  -1   2  18        9.91       11.27      3.05 o 
   0   2  18        0.11        4.52      2.33 o 
   1   2  18      128.83      135.96     12.02 o 
   2   2  18        7.86       12.62      3.68 o 
   3   2  18        3.42       11.84      9.39 o 
  -3   3  18       13.04       19.40      4.53 o 
  -2   3  18        8.81        4.12      2.56 o 
  -1   3  18      431.13      425.89     17.11 o 
   0   3  18        1.01        4.04      2.31 o 
   1   3  18        0.27        3.49      2.21 o 
   2   3  18       64.26       62.92      7.21 o 
   3   3  18        9.91       11.44      4.02 o 
  -3   4  18        6.87        3.33      3.87 o 
  -2   4  18       81.86       74.24      7.63 o 
  -1   4  18      100.47      113.16      8.98 o 
   0   4  18       34.97       36.11      5.28 o 
   1   4  18       29.79       25.11      3.01 o 
   2   4  18       37.41       31.92      7.47 o 
   3   4  18       24.32       26.14      5.63 o 
  -3   5  18       19.48       19.90      7.52 o 
  -2   5  18       15.93       15.77      3.70 o 
  -1   5  18       19.53       25.38      5.91 o 
   0   5  18       50.29       52.54     11.01 o 
   1   5  18       15.13       14.48      2.36 o 
   2   5  18       18.75       15.90      5.35 o 
  -2   6  18       36.52       34.19      9.00 o 
  -1   6  18       78.54       81.93      7.55 o 
   0   6  18        1.14        2.84      2.06 o 
   1   6  18        6.07        6.82      2.23 o 
   2   6  18        1.08        1.71      1.86 o 
  -2   7  18       55.57       52.26     11.06 o 
  -1   7  18       35.25       32.44      4.73 o 
   0   7  18        1.11        4.56      4.22 o 
   1   7  18       43.55       35.25      4.57 o 
   2   7  18        0.24        1.44      2.59 o 
  -2   8  18       46.80       57.83     11.95 o 
  -1   8  18        4.00       -2.61      3.99 o 
   0   8  18        0.00        1.47      3.43 o 
   1   8  18       39.15       47.40      5.40 o 
   2   8  18        1.10        1.63      1.76 o 
  -2   9  18       10.79       14.81      7.59 o 
  -1   9  18       10.91       21.36      7.23 o 
   0   9  18       21.22       21.52      6.80 o 
   1   9  18       30.37       29.15      7.76 o 
   2   9  18        9.05       11.76      3.10 o 
  -1  10  18       23.87       23.43      7.72 o 
   0  10  18       60.81       53.40     10.30 o 
   1  10  18       48.73       55.12     10.45 o 
  -1  11  18       17.27       29.09      8.50 o 
   0  11  18       21.81       27.49      8.20 o 
   1  11  18        3.53       12.05      5.93 o 
   0  12  18       51.89       67.07     12.35 o 
  -3   1  19        0.05        2.73      2.53 o 
  -2   1  19       18.77       11.47      8.26 o 
  -1   1  19      212.65      198.66     12.16 o 
   0   1  19      543.58      544.90     20.06 o 
   2   1  19        0.90        1.98      2.33 o 
  -3   2  19        9.26        8.16      3.23 o 
  -2   2  19       92.89       97.29      9.06 o 
  -1   2  19      240.33      258.85     14.33 o 
   0   2  19      106.76      107.14      8.98 o 
   1   2  19        1.07        4.72      2.46 o 
   2   2  19       80.23       83.49      8.38 o 
  -2   3  19       15.96       18.55      4.22 o 
  -1   3  19      167.85      186.52     11.77 o 
   0   3  19       61.70       69.56      7.32 o 
   1   3  19       65.69       70.21      6.85 o 
   2   3  19       77.76       78.82     11.66 o 
  -2   4  19      116.17      136.61     20.87 o 
  -1   4  19     1025.97      936.70     26.23 o 
   0   4  19        0.00       -0.72      2.26 o 
   1   4  19        0.00        0.49      2.93 o 
   2   4  19       21.66       25.83      7.18 o 
  -2   5  19       76.12       74.68      8.13 o 
  -1   5  19       46.70       42.03      5.76 o 
   0   5  19      137.04      145.18     10.61 o 
   1   5  19        9.76        9.30      3.81 o 
   2   5  19       14.72       20.57      6.67 o 
  -2   6  19        8.76       18.65      6.83 o 
  -1   6  19        1.51        1.03      1.66 o 
   0   6  19      167.36      155.25     10.93 o 
   1   6  19       25.36       17.68      6.18 o 
   2   6  19        0.69       -1.24      1.43 o 
  -2   7  19        1.29       -1.03      2.64 o 
  -1   7  19        4.21        3.50      2.50 o 
   0   7  19       47.66       37.70      5.53 o 
   1   7  19        1.30        4.02      3.21 o 
   2   7  19        0.53        6.21      2.01 o 
  -2   8  19       19.27       19.86      7.76 o 
  -1   8  19        2.68        9.20      5.51 o 
   0   8  19        5.20        1.35      3.05 o 
   1   8  19        0.49        1.00      3.78 o 
   2   8  19        4.06        5.11      5.62 o 
  -1   9  19       43.32       51.19     10.86 o 
   0   9  19       53.06       46.91      6.17 o 
   1   9  19        0.27        1.29      2.69 o 
  -1  10  19        1.12        2.48      4.21 o 
   0  10  19        0.21        4.36      4.16 o 
   1  10  19        7.36       -3.81      3.81 o 
   0  11  19        0.92        0.08      3.12 o 
  -2   0  20      196.94      171.77     17.40 o 
  -1   0  20      168.66      167.50     16.35 o 
   0   0  20       13.06       19.68      6.33 o 
   2   0  20      123.16      124.30     14.63 o 
  -2   1  20        6.56       14.15      3.99 o 
  -1   1  20        1.46        2.06      2.08 o 
   0   1  20      104.01      113.05      9.58 o 
   1   1  20       13.77       30.92      7.72 o 
   2   1  20       12.19       20.75      4.47 o 
  -2   2  20        6.38        9.37      3.32 o 
  -1   2  20        0.33       -0.57      1.63 o 
   0   2  20       18.15       16.78      3.94 o 
   1   2  20        2.50        4.41      3.86 o 
   2   2  20        1.36       -2.49      3.69 o 
  -2   3  20       72.28       70.00      8.14 o 
  -1   3  20       32.16       41.77      5.81 o 
   0   3  20      217.27      215.91     13.34 o 
   1   3  20       15.48       14.44      3.43 o 
   2   3  20        7.77        7.14      3.97 o 
  -2   4  20       49.57       56.18     13.05 o 
  -1   4  20      182.63      190.75     12.28 o 
   0   4  20        8.53        7.66      3.26 o 
   1   4  20        9.70       16.19      3.79 o 
   2   4  20        7.90       20.99      6.80 o 
  -2   5  20       43.69       42.48      6.13 o 
  -1   5  20        8.30        9.99      3.08 o 
   0   5  20        3.06        6.43      7.06 o 
   1   5  20       30.29       27.34      7.44 o 
   2   5  20        0.00        1.94      3.38 o 
  -2   6  20        8.07       14.46      6.30 o 
  -1   6  20        5.67        6.13      2.30 o 
   0   6  20        2.39        1.25      6.68 o 
   1   6  20       14.18       18.29      6.55 o 
   2   6  20        3.05        4.09      2.69 o 
  -2   7  20        1.55        7.39      5.46 o 
  -1   7  20       14.76       11.74      3.63 o 
   0   7  20       42.23       39.22      5.73 o 
   1   7  20       18.26       16.40      6.28 o 
  -1   8  20        9.32        8.42      4.15 o 
   0   8  20        1.96        1.52      1.79 o 
   1   8  20        3.59        9.09      4.86 o 
  -1   9  20       25.40       26.79      8.40 o 
   0   9  20        1.56        2.35      2.52 o 
   1   9  20       23.09       32.33      8.54 o 
   0  10  20       20.34       13.36      5.99 o 
  -2   1  21       14.64       12.22      4.23 o 
  -1   1  21        8.79        7.98      3.37 o 
   0   1  21        6.20       12.85      3.87 o 
   1   1  21        3.32        6.92      4.55 o 
   2   1  21        2.18        7.41      2.89 o 
  -2   2  21      119.35      104.81      9.93 o 
  -1   2  21        7.34        2.83      2.33 o 
   0   2  21        8.88       13.71      3.82 o 
   1   2  21       36.56       34.45      9.08 o 
   2   2  21        0.06        5.84      4.53 o 
  -2   3  21        8.49        9.65      3.29 o 
  -1   3  21       23.78       21.71      4.71 o 
   0   3  21        4.41        4.18      2.79 o 
   1   3  21        8.14       23.53      7.44 o 
   2   3  21        5.64       22.15      6.73 o 
  -2   4  21      144.19      123.66     10.80 o 
  -1   4  21      160.66      155.57     11.53 o 
   0   4  21       47.82       55.52      7.26 o 
   1   4  21        3.08        1.14      3.57 o 
   2   4  21       15.85       23.94      6.54 o 
  -2   5  21       15.18       10.17      5.45 o 
  -1   5  21        9.03        4.02      2.35 o 
   0   5  21        7.06        7.91      3.16 o 
   1   5  21        2.73        2.69      3.05 o 
  -1   6  21       10.52        7.20      2.94 o 
   0   6  21        7.31        4.56      5.96 o 
   1   6  21       19.97       20.06      6.82 o 
  -1   7  21       15.01       17.82      7.05 o 
   0   7  21       36.66       64.09      9.61 o 
   1   7  21        4.01        5.40      4.90 o 
  -1   8  21       15.45       14.78      6.41 o 
   0   8  21        5.09        4.02      6.49 o 
   1   8  21       54.04       77.59     13.03 o 
   0   9  21        2.83        2.22      3.87 o 
  -2   0  22        0.11       -0.11      3.28 o 
  -1   0  22       71.09       65.57     11.02 o 
   0   0  22        5.80       10.25      5.65 o 
   1   0  22       61.43       74.14     12.73 o 
  -2   1  22        6.31        6.14      2.86 o 
  -1   1  22       12.00       13.23      3.66 o 
   0   1  22      134.82      173.75     12.93 o 
   1   1  22       30.14       32.33      5.81 o 
  -2   2  22        2.58        0.00      2.10 o 
  -1   2  22        4.20       -0.95      2.49 o 
   0   2  22       54.53       60.98      7.85 o 
   1   2  22       12.66        4.92      3.67 o 
  -1   3  22       50.09       41.89      6.44 o 
   0   3  22        0.01       -0.77      2.14 o 
   1   3  22        0.05       -3.06      3.86 o 
  -1   4  22        6.06        5.95      2.59 o 
   0   4  22        3.78        3.66      2.28 o 
   1   4  22       16.87       26.84      7.83 o 
  -1   5  22        6.18       12.48      5.30 o 
   0   5  22       11.38       11.16      3.25 o 
   1   5  22       27.60       25.73      7.69 o 
  -1   6  22        0.31        2.96      2.39 o 
   0   6  22        7.69        8.70      3.38 o 
   1   6  22        6.60        8.93      5.10 o 
   0   7  22        1.14       12.09      4.04 o 
  -1   1  23        0.29        5.45      3.02 o 
   0   1  23        2.08        6.09      3.54 o 
   1   1  23        3.61        1.70      2.24 o 
  -1   2  23       23.44       36.19      6.11 o 
   0   2  23       26.41       36.63     11.57 o 
   1   2  23        6.46        3.74      2.92 o 
  -1   3  23        0.86        4.88      2.72 o 
   0   3  23        5.31        7.64      3.41 o 
   1   3  23       30.39       45.06     10.46 o 
  -1   4  23       18.55       19.40      4.49 o 
   0   4  23       19.49       19.21      4.79 o 
   0   5  23        0.00        2.30      2.28 o 
   0   0  24        8.64       11.35      5.26 o 
   0   1  24        2.70        1.57      2.56 o 
   0   2  24        1.64        4.01      3.13 o 
                                                 
